# Supplementary material for: Biochemical and crystallographic studies of l,d-transpeptidase 2 from Mycobacterium tuberculosis with its natural monomer substrate
Source: Commun Biol. 2024 Sep 18;7:1173. doi: 10.1038/s42003-024-06785-3 (PMC11410929; doi:10.1038/s42003-024-06785-3)
Supplement: Supplementary file 3 — Supplementary Data 1 [file 42003_2024_6785_MOESM3_ESM.xlsx]

## Sheet: LCMS 1-4
	1						2						3						4
	time	counts		m/z	counts		Time	counts		m/z	counts		time	counts		m/z	counts		time	counts		m/z	counts
	0	1362		101	4.05		0.052	527780		102.01	10043.4		0.052	241		100	1.013		0.052	2805		101	1.01
	0	1385		102	4.05		0.069	625612		102.053	63.201		0.086	262		100	1.013		0.086	2856		101	2.07
	0.052	1372		102	8.1		0.085	577378		103.013	168.917		0.12	229		101	1.013		0.12	2874		102	8.15
	0.086	1377		103	1.01		0.102	522707		104.006	1274.36		0.154	212		101	1.013		0.154	2874		102	1.01
	0.12	1385		104	1.01		0.118	596278		106.048	73.6659		0.188	242		101	2.025		0.188	2969		103	1.54
	0.154	1386		104	2.03		0.135	600850		106.989	1173.39		0.222	233		101	135.5		0.222	3011		103	2.03
	0.188	1389		105	1.01		0.152	594903		108.042	942.04		0.256	257		101	6.813		0.256	2994		104	2.39
	0.223	1403		105	1.01		0.168	535744		109.025	2457.07		0.29	260		101	3.038		0.291	3157		105	1.01
	0.257	1402		105	1.01		0.185	526006		110.006	379.393		0.324	219		101	1.013		0.325	3405		105	7.62
	0.291	1548		106	3.04		0.201	517900		110.057	2574.78		0.358	244		101	2.025		0.359	3668		106	4.26
	0.325	1694		108	1.01		0.218	548563		111.009	55.0126		0.393	393		101	1.013		0.393	3663		108	7.99
	0.359	1807		109	2.03		0.234	574585		113.105	984.208		0.427	3779		101	1.013		0.427	3600		108	1.01
	0.394	1821		110	1.01		0.251	568521		113.96	1084.15		0.461	2672		101	1.013		0.461	3600		109	1.38
	0.428	1824		110	1.01		0.267	590013		114.052	847.618		0.495	617		102	4.051		0.496	3996		110	3.08
	0.462	2004		110	2.03		0.284	599421		116.05	433.35		0.529	248		102	2.025		0.53	4782		111	4.1
	0.496	2305		111	1.01		0.301	672932		116.067	278.709		0.563	212		102	2.025		0.564	5733		111	1.01
	0.53	2599		113	2.12		0.317	792258		116.973	909.187		0.597	227		102	10.13		0.598	7658		113	1.01
	0.564	3732		114	5.06		0.334	965652		117.054	113.097		0.631	203		102	8.101		0.632	11099		113	1.22
	0.598	5360		115	28.4		0.35	1173028		118.062	52.0256		0.665	188		102	5.063		0.666	14101		113	1.01
	0.632	6211		116	3.04		0.367	1272166		118.083	818.458		0.699	196		102	1680		0.701	16218		114	1.01
	0.667	6555		116	2.03		0.383	1407199		119.046	622.986		0.734	176		102	3.038		0.735	17593		114	3.64
	0.701	6544		117	1.01		0.4	1506540		120.02	1172.5		0.768	195		102	2.025		0.769	18195		115	4.1
	0.735	6407		117	1.01		0.417	1631831		121.036	382.303		0.802	200		102	1.013		0.803	18336		116	1.22
	0.769	6119		118	18.2		0.433	1737559		121.968	54.6664		0.836	246		102	2.025		0.837	17241		116	1.01
	0.803	4953		119	1.01		0.45	1795431		122.016	163.871		0.87	217		102	3.038		0.871	14898		118	1.01
	0.838	3257		120	12.2		0.466	1848953		122.057	176.392		0.905	211		102	1.013		0.906	12853		118	9.49
	0.872	2443		121	1.01		0.483	1781571		122.078	954.629		0.939	249		103	4.051		0.94	11455		118	1.01
	0.906	2135		121	1.01		0.499	1761312		122.092	91.7169		0.973	229		103	2.025		0.974	10284		119	1.01
	0.94	1994		121	2.03		0.516	1585329		123.041	1097.94		1.007	202		103	2.284		1.008	9423		119	1.38
	0.974	1856		121	1.01		0.532	1516732		123.077	541.62		1.041	232		103	25.05		1.042	8623		120	2.03
	1.009	1741		122	1.01		0.549	1365307		124.037	1144.7		1.076	235		103	118.2		1.076	8037		120	40.7
	1.043	1701		122	2.03		0.566	1225207		125.983	567.987		1.11	209		103	3.038		1.111	7388		120	1.01
	1.077	1752		122	3.04		0.582	1120035		126.052	27346.7		1.144	239		104	2.661		1.145	6744		121	9.16
	1.111	1771		123	1.01		0.599	1072169		127.036	3366.59		1.178	239		104	9.184		1.179	6269		121	1.01
	1.145	1775		126	3.04		0.615	1012302		127.054	2201.91		1.212	232		104	3.038		1.213	5907		121	3.04
	1.179	1769		126	4.05		0.632	1000005		127.069	85.1545		1.246	223		104	2.025		1.247	5404		121	2.03
	1.213	1755		127	6.08		0.648	918656		127.083	133.638		1.28	238		104	1.013		1.281	4968		121	5.06
	1.247	1715		129	1.01		0.665	881938		128.067	276.009		1.314	264		105	1.013		1.316	4580		122	2.03
	1.282	1646		129	12.2		0.682	886842		128.947	299.7		1.349	197		105	75.83		1.35	4208		122	6.08
	1.316	1551		130	1.01		0.698	894665		130.005	7610.49		1.383	230		105	4.051		1.384	3944		122	5.06
	1.35	1482		130	11.1		0.715	1134563		130.046	263.204		1.417	224		105	2.025		1.418	3686		122	3.04
	1.384	1453		130	1.01		0.731	1514038		130.06	106.327		1.451	226		105	1.013		1.452	3502		122	1.01
	1.418	1416		131	1.01		0.748	1739128		130.963	382.956		1.485	221		105	1.013		1.486	3305		122	818
	1.452	1417		131	1.01		0.764	1933527		131.008	164.263		1.519	207		105	2.025		1.52	3181		122	3.04
	1.486	1423		132	2.03		0.781	1930180		131.115	553.361		1.553	218		105	2.025		1.555	3043		122	2.03
	1.52	1423		132	1.01		0.797	1759393		132	716.324		1.587	236		106	1.013		1.589	2961		122	3.04
	1.555	1425		133	4.14		0.814	1481079		132.062	794.342		1.621	248		106	2.025		1.623	3001		122	1.01
	1.589	1427		133	4.05		0.831	1224568		132.098	55.0091		1.655	203		106	3.038		1.657	2993		123	1.01
	1.623	1429		135	1.01		0.847	1052068		133.058	67.1687		1.689	207		106	1.013		1.691	2990		123	89.4
	1.657	1435		136	3.04		0.864	1027132		134.077	66.4843		1.724	208		106	304.7		1.725	3074		123	3.04
	1.691	1426		137	1.01		0.88	999358		134.983	175.534		1.758	225		106	9.114		1.759	3073		123	1.01
	1.725	1410		137	1.01		0.897	971132		136.036	261.764		1.792	225		106	2.025		1.793	3064		124	3.36
	1.759	1402		138	12.2		0.913	841908		136.072	2253.99		1.826	229		106	1.013		1.828	3063		124	1.01
	1.793	1390		139	1.01		0.93	641322		137.076	211.257		1.86	224		106	1.013		1.862	3076		126	3.36
	1.828	1382		139	4.05		0.947	394234		137.984	473.478		1.894	236		107	1.013		1.896	3082		127	2.1
	1.862	1375		139	1.01		0.963	387294		138.052	187480		1.929	241		107	1.013		1.93	3056		127	1.86
	1.896	1376		140	3.04		0.98	421203		139.055	14352.6		1.963	254		107	2.025		1.965	3060		128	1.7
	1.93			140	3.04		0.996	438316		139.982	301.676		1.997	224		107	20.79		1.999	3090		129	1.01
	1.964	1384		141	2.03		1.013	477498		140.056	408.772		2.031	277		107	1.013		2.033	3097		129	24.2
	1.999	1384		141	1.01		1.029	464425		140.063	1572.62		2.065	250		107	1.013		2.067	3114		130	3.04
	2.033	1394		142	3.04		1.046	427322		140.983	50.1101		2.099	245		107	1.013		2.101	3175		130	15.6
	2.067	1385		143	2.03		1.062	402667		141.955	280.115		2.133	220		108	1.013		2.135	3158		130	1.01
	2.101	1390		143	10.1		1.079	357590		143.036	2680.77		2.167	251		108	2.025		2.169	3189		131	3.63
	2.135	1374		143	1.01		1.096	438996		144.039	122.292		2.201	270		108	4.051		2.204	3183		131	1.01
	2.169	1373		144	5.06		1.112	768440		144.062	51391.4		2.236	277		108	1.013		2.238	3216		132	5.06
	2.203	1375		145	2.03		1.129	2296012		144.979	59.2781		2.27	277		108	1.013		2.272	3268		133	4.05
	2.237	1383		145	2.03		1.145	10964003		145.032	826.648		2.304	249		108	1.013		2.306	3271		134	1.01
	2.272	1389		146	1.01		1.162	27061620		145.065	3690.57		2.338	227		108	1.013		2.34	3215		134	1.01
	2.306	1380		146	1.01		1.178	33235528		146.066	113.575		2.372	266		109	2.025		2.374	3182		134	1.01
	2.34	1382		147	23.3		1.195	35343832		146.079	64.1763		2.407	260		109	8.172		2.409	3254		135	1.01
	2.374	1388		147	1.01		1.211	36431480		147.04	430.888		2.441	253		109	1.013		2.443	3204		135	1.01
	2.408	1378		148	1.01		1.228	36293140		147.072	83.9265		2.475	263		109	2.025		2.477	3232		135	1.01
	2.442	1383		148	2.03		1.245	35776372		148.057	66.5095		2.509	250		109	3.038		2.511	3212		136	20
	2.476	1381		148	2.03		1.261	32833236		150.052	729.102		2.543	251		109	2.025		2.545	3214		136	2.29
	2.511	1379		149	1.01		1.278	25470058		151.056	61.3681		2.578	262		110	1.013		2.58	3201		136	1.01
	2.545	1380		149	1.01		1.294	17186566		152.054	925.736		2.612	231		110	18.68		2.614	3188		137	1.01
	2.579	1385		150	4.05		1.311	12635304		153.012	288.045		2.646	280		110	2.025		2.648	3180		137	3.04
	2.613	1371		151	2.03		1.327	9393028		154.994	59.0406		2.68	284		110	1.013		2.682	3159		138	2.03
	2.647	1374		151	3.04		1.344	7289619		156.062	1151.25		2.714	253		110	2.025		2.716	3172		138	15.2
	2.681	1373		152	1.01		1.361	5809798		156.134	133.464		2.748	284		110	1.013		2.75	3267		138	1.01
	2.715	1375		152	2.03		1.377	5102028		156.971	197.593		2.782	303		111	1.013		2.785	3273		139	3.68
	2.749	1383		153	3.04		1.394	4745405		157.999	10553.6		2.817	286		111	1.013		2.819	3243		140	1.01
	2.784	1389		154	1.01		1.41	4436719		158.15	121.417		2.851	292		111	2.025		2.853	3210		140	2.03
	2.818	1380		155	1.01		1.427	4198307		158.958	435.061		2.885	300		111	1.013		2.887	3208		140	1.01
	2.852	1382		155	4.05		1.443	3936197		159.003	401.407		2.919	282		111	1.013		2.921	3245		141	2.03
	2.886	1388		156	2.03		1.46	3576174		160.004	50.3183		2.953	284		111	2.025		2.955	3225		141	2.03
	2.92	1378		156	1.01		1.476	3349223		162.072	1087.66		2.987	306		112	6.076		2.99	3264		141	4.05
	2.954	1383		157	3.04		1.493	3051792		162.996	62.2107		3.021	337		112	2.025		3.024	3252		143	24.3
	2.988	1381		158	25.3		1.51	2798258		164.088	365.176		3.055	286		112	3.038		3.058	3232		144	2.03
	3.022	1379		159	8.1		1.526	2576596		165.051	1308.35		3.089	287		113	1.013		3.092	3285		144	3.04
	3.056	1380		159	1.01		1.543	2378638		166.054	68.5211		3.123	278		113	2.025		3.126	3287		145	4.05
	3.09	1385		160	1.01		1.559	2263617		168.062	20748.9		3.158	305		113	1.581		3.16	3243		145	5.06
	3.124	1371		160	1.01		1.576	2170483		169.065	1827.13		3.192	300		113	4.051		3.194	3244		146	1.01
	3.158	1374		160	1.01		1.592	2076405		170.076	155.168		3.226	295		113	1.013		3.229	3251		146	1.01
	3.193	1373		161	1.01		1.609	1879623		172.093	1291.11		3.26	300		113	1.013		3.263	3199		147	1.01
	3.227	1375		161	2.03		1.626	1686712		173.094	57.4102		3.294	263		113	1.013		3.297	3240		147	2.03
	3.261	1383		163	3.04		1.642	1570060		175.115	56.3255		3.328	357		113	1.013		3.331	3262		147	9.11
	3.295	1389		163	2.03		1.659	1482095		176.028	717.229		3.362	291		114	1.013		3.365	3153		148	4.73
	3.329	1380		165	2.03		1.675	1363931		178.023	139.585		3.396	302		114	2.641		3.399	3104		149	1.86
	3.363	1382		165	1.01		1.692	1248923		178.119	188.019		3.43	264		114	28.25		3.434	3207		149	1.01
	3.397	1388		166	1.01		1.708	1166515		179.139	50.6008		3.464	276		114	1.013		3.468	3202		149	1.01
	3.431	1378		167	2.03		1.725	1149850		179.987	1204.74		3.499	303		114	8.101		3.502	3212		150	3.63
	3.465	1383		167	2.03		1.741	1067399		181.983	198.892		3.533	305		114	1.013		3.536	3247		150	3.04
	3.499	1381		168	2.03		1.758	1074974		182.077	2349.79		3.567	292		115	1.013		3.57	3254		151	1.01
	3.533	1379		168	3.04		1.775	1100008		183.08	206.028		3.601	309		115	1.013		3.604	3229		151	1.6
	3.567	1380		169	1.01		1.791	1224973		186.072	93139.4		3.635	313		115	1.013		3.638	3283		152	2.03
	3.601	1385		169	1.01		1.808	1300465		186.22	57.0454		3.67	305		115	2.025		3.673	3243		152	1.01
	3.635	1371		170	2.03		1.824	1301870		186.953	128.809		3.704	323		115	154.1		3.707	3260		153	1.01
	3.669	1374		171	3.82		1.841	1159621		187.075	8590.43		3.738	319		115	2.025		3.741	3255		153	2.03
	3.703	1373		171	8.1		1.857	1025723		188.087	4084.53		3.772	325		115	1.013		3.775	3296		154	1.01
	3.737	1375		172	1.01		1.874	868334		189.09	277.641		3.806	308		115	1.013		3.809	3274		155	3.04
	3.772	1383		172	1.01		1.891	883612		190.99	234.233		3.84	308		115	2.025		3.843	3264		155	3.04
	3.806	1389		173	7.09		1.907	788574		193.092	114.979		3.875	288		115	2.025		3.878	3207		155	3.04
	3.84	1380		174	1.01		1.924	778126		193.969	1130.25		3.909	369		116	1.013		3.912	3253		156	2.03
	3.874	1382		174	1.01		1.94	710989		194.113	1074.09		3.943	322		116	2.025		3.946	3229		157	4.05
	3.908	1388		175	19.2		1.957	783842		194.949	148.856		3.977	271		116	19.86		3.98	3203		158	74.3
	3.942	1378		175	1.01		1.973	743938		199.103	1928.86		4.011	291		116	45.14		4.014	3139		158	1.01
	3.976	1383		175	1.01		1.99	715706		202.113	70.1322		4.046	287		116	4.051		4.049	3107		158	1.01
	4.01	1381		176	1.01		2.006	734397		202.176	416.811		4.08	275		116	1.013		4.083	3106		158	1.01
	4.044	1379		176	1.01		2.023	682756		203.969	518.336		4.114	275		116	3.038		4.117	3101		159	19.2
	4.078	1380		177	1.01		2.04	630174		204.023	589.492		4.148	269		116	1.013		4.151	3068		160	2.03
	4.113	1385		177	1.01		2.056	672292		204.082	924227		4.182	274		117	9.114		4.185	3079		160	5.06
	4.147	1371		179	1.01		2.073	635700		205.086	74205.8		4.216	287		117	3.038		4.219	3092		161	2.03
	4.181	1374		179	1.01		2.089	680130		205.969	14388.5		4.25	257		117	2.025		4.254	3045		161	2.03
	4.215	1373		179	2.03		2.106	647274		206.018	130.809		4.284	215		118	1.013		4.288	3012		162	1.86
	4.249	1375		180	3.93		2.122	706421		206.089	11685.3		4.319	217		118	2.025		4.322	3161		165	1.77
	4.283	1383		180	10.5		2.139	677303		206.971	11527.3		4.353	225		118	22.92		4.356	3152		166	3.81
	4.317	1389		180	1.01		2.155	646173		207.093	1125.06		4.387	219		118	5.063		4.39	3186		166	1.01
	4.351	1380		180	2.03		2.172	669807		207.972	27615.4		4.421	217		118	1.013		4.424	3043		167	1.01
	4.386	1382		181	2.03		2.189	640210		208.979	1523.25		4.455	216		118	1.013		4.459	3075		167	2.03
	4.42	1388		181	4.05		2.205	595789		209.149	69.1		4.49	187		118	1.013		4.493	3111		168	3.66
	4.454	1378		182	5.94		2.222	633161		211.977	58.0868		4.524	217		119	1.013		4.527	3123		169	1.01
	4.488	1383		182	3.04		2.238	620453		217.95	56.0162		4.558	235		119	1.013		4.561	3098		169	1.01
	4.522	1381		183	8.1		2.255	581869		219.093	757		4.592	187		119	1.013		4.595	3228		169	5.06
	4.556	1379		183	1.01		2.271	584454		222.972	2383.29		4.626	188		119	1.013		4.629	3206		170	1.01
	4.59	1380		184	1.01		2.288	636729		223.973	1811.61		4.66	221		119	1.013		4.663	3194		170	2.03
	4.624	1385		185	10.1		2.305	577205		224.12	677.331		4.694	213		120	1.013		4.698	3192		171	2.03
	4.659	1371		185	1.01		2.321	635125		224.974	4659.88		4.728	227		120	22.88		4.732	3143		171	20.3
	4.693	1374		186	30.4		2.338	645391		228.576	292.907		4.762	256		120	5.063		4.766	3163		172	5.06
	4.727	1373		186	1.5		2.354	566318		229.078	64.4921		4.796	351		120	1.013		4.8	3211		172	3.13
	4.761	1375		187	2.03		2.371	625927		230.637	53.2474		4.83	307		121	1.013		4.834	3195		173	8.46
	4.795	1383		187	7.54		2.387	593395		232.113	967.651		4.864	377		121	1.784		4.869	3245		173	2.03
	4.829	1389		187	1.01		2.404	556667		234.995	429.797		4.898	245		121	6.076		4.903	3244		173	1.01
	4.863	1380		188	1.01		2.42	536840		237.581	460.53		4.932	245		121	2.025		4.937	3248		174	1.01
	4.897	1382		188	2.98		2.437	565037		237.64	173.41		4.966	247		121	1.013		4.971	3193		174	1.01
	4.931	1388		188	1.01		2.454	642610		238.082	74.108					122	1.013		5.005	3188		175	20.3
	4.966	1378		188	2.03		2.47	550233		238.113	522.604					122	2.025					176	1.01
	5	1383		189	1.01		2.487	515015		238.139	52.9023					122	5.834					177	1.52
	5.034	1381		190	1.01		2.503	562837		239.1	516.429					122	2.025					178	1.92
	5.068	1379		191	3.04		2.52	579388		239.118	58.6459					122	2.025					178	1.37
	5.102	1380		192	2.03		2.536	564214		240.129	179.088					122	1.013					178	1.77
	5.136	1385		192	2.03		2.553	560610		240.23	51.6737					122	1.013					179	1.01
	5.17	1371		192	1.01		2.57	524392		244.424	51.6025					122	5.063					180	1.97
	5.204	1374		193	2.03		2.586	551370		244.574	346.974					122	259.1					180	1.45
	5.238	1373		194	1.01		2.603	543704		244.638	55.717					122	14.92					182	1.01
	5.272	1375		194	1.9		2.619	548360		245.078	83.9181					122	1.013					182	7.25
	5.307	1383		194	5.06		2.636	581757		246.092	243.299					123	12.34					182	1.01
	5.341	1389		195	1.01		2.652	542382		246.995	2227.41					123	8.383					183	3.83
	5.375	1380		196	2.03		2.669	570712		247.998	1887.73					123	5.063					183	2.03
	5.409	1382		196	7.77		2.685	565173		248.107	671.392					123	2.428					184	1.01
	5.443	1388		197	1.01		2.702	529491		248.971	53.6388					123	2110					185	5.44
	5.478	1378		197	2.92		2.719	540991		248.998	4702.1					123	9.114					185	10.1
	5.512	1383		197	1.01		2.735	539874		250.004	977.443					123	8.101					185	1.01
	5.546	1381		198	19.2		2.752	548610		250.123	403.55					123	1.013					186	1.01
	5.58	1379		198	1.01		2.768	560529		250.966	5078.91					123	6.076					186	8.41
	5.614	1380		198	2.03		2.785	521539		251.579	1010.51					123	1.013					186	6.08
	5.648	1385		199	1.01		2.801	508694		251.967	4036.11					124	1.013					186	3.04
	5.682	1371		199	9.11		2.818	547467		252.081	223.065					124	3.038					186	1.01
	5.716	1374		199	4.05		2.835	555492		252.64	56.2103					124	1.013					187	3.45
	5.75	1373		199	5.06		2.851	578368		252.968	10332.5					124	3.038					187	6.37
	5.784	1375		199	1.01		2.868	575214		254.005	54.5666					124	235.3					187	2.66
	5.818	1383		200	3.04		2.884	569709		255.143	59.132					124	1.013					188	1.37
	5.852	1389		200	7.09		2.901	626982		255.998	55.6506					124	1.013					188	1.01
	5.887	1380		200	2.03		2.917	626032		256.583	73.8719					124	1.013					189	5.06
	5.921	1382		200	5.06		2.934	625365		257.962	60.3049					124	2.025					189	1.01
	5.955	1388		201	6.62		2.95	664913		258.572	66.6719					124	5.063					190	1.01
	5.989	1378		201	2.03		2.967	624187		259.125	58.5334					124	2.025					191	1.01
	6.023	1383		202	1.01		2.984	609331		259.589	435.707					124	1.013					191	2.03
	6.058	1381		203	1.01		3	613021		260.105	330.686					125	1.013					191	2.77
	6.092	1379		203	1.01		3.017	613867		260.584	1797.31					125	1.013					191	1.01
	6.126	1380		203	4.05		3.033	632796		261.085	424.971					125	34.41					191	1.01
	6.16	1385		203	1.01		3.05	577491		261.11	86.6646					125	9.114					192	1.68
	6.194	1371		203	1.01		3.066	564684		261.149	1040.25					125	1.013					192	1.01
	6.228	1374		204	1.01		3.083	581097		261.586	106.983					125	1.013					194	1.01
	6.262	1373		204	220		3.1	598887		262.113	83.6997					125	1.013					194	1.69
	6.296	1375		204	1.01		3.116	569768		263	207.271					125	1.013					194	2.47
	6.33	1383		205	1.01		3.133	565378		263.998	71.3668					126	1.013					194	1.01
	6.364	1389		205	12.6		3.149	571004		265.002	58.9161					126	1.013					195	1.6
	6.398	1380		206	1.78		3.166	628497		265.659	65.2115					126	2.025					195	1.01
	6.432	1382		207	12.9		3.182	611681		265.999	327.11					126	42.8					196	3.04
	6.467	1388		207	3.04		3.199	570456		266.116	56.3001					126	1.013					196	14
	6.501	1378		208	7.9		3.215	585128		266.153	182.432					126	2.025					197	1.01
	6.535	1383		208	2.03		3.232	608557		267.137	53.2265					126	1.013					197	2.74
	6.569	1381		208	2.03		3.249	608766		267.188	65.9945					127	1.013					198	4.48
	6.603	1379		209	1.51		3.265	628243		267.578	5679.25					127	1.013					198	44.8
	6.637	1380		209	1.01		3.282	629960		267.636	55.307					127	1.013					199	15.6
	6.671	1385		210	2.03		3.298	586874		268.08	1031.1					127	21.08					199	1.01
	6.705	1371		210	3.55		3.315	587882		268.58	389.887					127	1.013					200	1.01
	6.74	1374		210	1.01		3.331	657906		269.573	164.522					127	1.013					200	3.76
	6.774	1373		212	1.01		3.348	642539		270.618	370.108					128	1.013					200	2.66
	6.808	1375		213	1.01		3.364	595071		271.122	185.848					128	4.143					200	1.01
	6.842	1383		213	1.01		3.381	606806		274.151	75.4987					128	5.063					201	22.6
	6.876	1389		213	2.63		3.398	625089		275.13	78.5459					128	1.013					201	1.01
	6.91	1380		213	2.03		3.414	605407		275.563	206.195					129	2.025					202	1.01
	6.944	1382		213	2.03		3.431	612663		276.103	104.891					129	1.013					203	1.65
	6.978	1388		213	2.03		3.447	633813		276.565	77.2478					129	1.013					203	1.01
	7.013	1378		214	1.01		3.464	636879		277.133	241.235					129	72.26					204	104
	7.047	1383		214	149		3.48	601896		278.117	2977.14					129	1.013					204	3.94
	7.081	1381		214	4.05		3.497	633412		278.611	1303.11					129	3.038					204	1.01
	7.115	1379		215	1.01		3.514	634756		279.008	224.417					129	1.013					205	1.01
	7.149	1380		215	25.5		3.53	655767		279.118	396.497					129	1.013					205	7.59
	7.184	1385		215	1.56		3.547	634600		279.562	72.6175					129	1.013					205	1.01
	7.218	1371		215	3.04		3.563	626666		279.623	211.92					130	1.013					206	2.03
	7.252	1374		216	15		3.58	651651		279.643	54.5273					130	3.038					206	1.01
	7.286	1373		216	2.03		3.596	688805		280.009	298.623					130	7.247					207	5.06
	7.32	1375		217	1.01		3.613	634535		280.12	134.653					130	13.97					208	1.01
	7.354	1383		217	2.42		3.629	666187		281.01	1168.51					130	44.39					208	1.96
	7.388	1389		217	2.03		3.646	633705		281.147	62.837					130	1.013					209	1.04
	7.422	1380		218	2.03		3.663	671865		282.147	628.797					130	26.33					209	1.01
	7.457	1382		218	17.6		3.679	638908		285.121	57.098					130	3.038					209	1.01
	7.491	1388		219	1.01		3.696	624673		286.141	62.9006					131	1.013					210	2.4
	7.525	1378		219	1.01		3.712	665173		287.13	54.8374					131	2.025					210	1.01
	7.559	1383		220	2.03		3.729	697079		288.628	171.698					131	1.013					211	1.47
	7.593	1381		221	3.04		3.745	673828		289.124	54.5152					131	3.038					211	1.01
	7.627	1379		221	1.01		3.762	675731		290.138	274.333					131	5.002					212	4.77
	7.661	1380		221	1.01		3.779	647484		291.992	1187.47					131	26.02					212	2.03
	7.695	1385		222	14.7		3.795	668814		292.133	121.992					131	1.013					213	1.01
	7.729	1371		223	3.04		3.812	680719		292.993	1044.57					131	1.013					213	2.03
	7.763	1374		223	1.01		3.828	725762		293.136	50.7223					131	1.013					213	3.04
	7.797	1373		223	5.06		3.845	689251		293.203	74.9635					131	1.013					213	17.9
	7.832	1375		224	5.06		3.861	671322		293.635	269.882					131	25.32					213	2.03
	7.866	1383		224	15.2		3.878	633042		293.994	2527.99					131	2.025					213	3.04
	7.9	1389		224	2.03		3.894	704588		295.219	71.5387					132	1.013					214	545
	7.934	1380		225	1.01		3.911	669607		295.651	51.3643					132	16.85					214	1.01
	7.968	1382		225	1.66		3.928	725320		296.126	94.4991					132	2.025					214	1.01
	8.002	1388		226	1.01		3.944	675942		298.122	56.3858					132	1.013					215	1.01
	8.036	1378		226	1.59		3.961	671047		300.159	1619.07					132	6.076					215	1.01
	8.07	1383		226	1.01		3.977	632154		300.611	89.6007					132	2.025					215	71.3
	8.104	1381		227	1.01		3.994	669259		301.1	60.1026					133	5.063					215	1.01
	8.138	1379		227	5.1		4.01	662732		301.156	302.538					133	1.013					216	39
	8.172	1380		227	1.01		4.027	672739		301.677	53.8048					133	9.114					216	1.01
	8.206	1385		227	2.03		4.044	692865		302.115	956.195					133	1.013					216	2.03
	8.24	1371		228	3.04		4.06	655423		302.45	123.993					133	1.013					217	3.41
	8.274	1374		228	9.85		4.077	667935		302.652	112.147					133	2.025					217	1.01
	8.308	1373		228	2.03		4.093	745464		302.779	51.1883					133	1.013					218	1.01
	8.342	1375		229	1.01		4.11	681381		303.149	1059.54					134	1.013					218	4.15
	8.377	1383		229	5.8		4.126	694355		304.152	263.264					134	14.88					220	1.01
	8.411	1389		230	2.63		4.143	698794		304.594	69.1921					134	2.976					221	1.85
	8.445	1380		230	2.03		4.159	757196		306.118	66.1674					134	1.013					222	1.01
	8.479	1382		230	1.01		4.176	741238		306.794	63.1446					135	2.025					222	4.34
	8.513	1388		231	2.46		4.193	765365		307.137	309.507					135	1.013					222	1.01
	8.547	1378		231	3.64		4.209	679474		307.182	53.6303					135	9.114					222	1.01
	8.581	1383		231	1.01		4.226	756120		307.602	405.575					135	1.013					223	2.16
	8.615	1381		231	4.05		4.242	668710		308.102	89.7026					135	2.025					223	1.94
	8.649	1379		232	1.01		4.259	812005		311.789	2941.55					135	2.025					223	2.03
	8.683	1380		232	2.63		4.275	673832		312.124	1398.05					136	1.013					224	2.06
	8.717	1385		232	1.01		4.292	679316		312.457	1027.48					136	14.18					225	1.01
	8.751	1371		232	1.01		4.309	731311		312.651	467.158					136	1.013					225	1.08
	8.785	1374		233	5.66		4.325	766941		312.793	150.549					136	2.025					225	1.01
	8.819	1373		233	1.01		4.342	748463		313.152	55.7614					137	1.013					225	1.01
	8.853	1375		233	1.01		4.358	707886		314.138	64.2631					137	1.013					226	1.01
	8.887	1383		234	1.01		4.375	650177		315.651	658.616					137	4.051					226	4.33
	8.921	1389		235	1.01		4.391	621484		316.149	449.699					137	6.076					226	8.04
	8.956	1380		235	2.92		4.408	678085		316.652	208.615					137	1.013					226	1.01
	8.99	1382		236	1.75		4.424	679708		317.12	2616.59					137	1.013					227	4.84
	9.024	1388		236	3.04		4.441	680454		317.155	94.2495					138	9.114					228	5.06
	9.058	1378		237	2.03		4.458	686228		317.185	53.445					138	5.063					228	7.75
	9.092	1383		237	3.65		4.474	730304		317.454	939.044					138	2.025					228	1.01
	9.126	1381		237	1.01		4.491	736772		317.649	716.416					138	1.013					229	5.91
	9.16	1379		237	3.04		4.507	748724		317.791	189.454					139	2.025					229	1.01
	9.194	1380		238	2.92		4.524	622051		318.163	285.022					139	6.076					229	3.04
	9.228	1385		238	2.03		4.54	661162		321.158	1428.16					139	1.013					230	2.03
	9.262	1371		239	6.67		4.557	667124		321.47	3518.74					139	1.013					230	6.92
	9.296	1374		240	1.01		4.573	688809		321.803	2269.7					140	1.013					230	1.01
	9.33	1373		240	2.8		4.59	780918		322.135	2570.48					140	1.013					230	1.01
	9.364	1375		240	1.01		4.607	646249		322.167	88.3108					140	188.8					231	26.3
	9.398	1383		240	4.05		4.623	644056		322.444	53.5704					140	3.038					231	2.03
	9.432	1389		241	1.01		4.64	662420		322.467	1088.22					140	4.051					231	3.04
	9.467	1380		241	1.01		4.656	677381		322.777	114.815					140	1.013					232	1.01
	9.501	1382		241	1.68		4.673	639334		322.801	382.684					140	1.013					232	7.23
	9.535	1388		241	2.03		4.689	712854		323.106	52.8917					141	3.038					232	2.03
	9.569	1378		241	1.01		4.706	631388		323.13	64.7145					141	9.089					233	1.01
	9.603	1383		241	1.01		4.723	713428		323.172	116.955					141	2.025					233	1.6
	9.637	1381		242	2.03		4.739	702765		323.655	57.2562					141	1.013					233	1.01
	9.671	1379		242	27.3		4.756	690181		324.157	61.5374					141	1.013					234	1.01
	9.705	1380		243	2.69		4.772	717684		324.656	1887.1					142	2.025					235	1.01
	9.739	1385		243	4.67		4.789	705447		325.153	1239.63					142	6.076					235	1.52
	9.774	1371		243	1.01		4.805	645996		325.19	53.0491					142	1.013					236	2.03
	9.808	1374		244	6.74		4.822	675520		325.65	267.479					142	6.051					236	4.05
	9.842	1373		244	1.01		4.838	764757		326.157	63.9869					143	1.013					236	1.22
	9.876	1375		244	1.01		4.855	797435		326.653	4050.54					143	2.025					236	1.01
	9.91	1383		244	1.01		4.872	713374		326.796	21540.2					143	166.6					237	1.01
	9.944	1389		244	2.03		4.888	768776		327.131	9904.78					143	63.09					237	1.01
	9.978	1380		245	8.37		4.905	713765		327.195	56.5149					143	1.013					237	3.04
				245	3.04		4.921	709521		327.464	3562.49					143	1.013					237	2.03
				246	1.01		4.938	710408		327.656	286.926					143	1.013					238	5.57
				246	62.3		4.954	652297		327.798	860.656					143	1.013					238	1.01
				246	1.01		4.971	655688		328.128	795.516					143	14.18					239	2.54
				247	1.01		4.988	694098		328.157	72.0633					143	1.013					239	1.01
				247	6.84		5.004	643372		328.462	237.957					143	1.013					239	1.01
				248	1.01		5.021	684222		329.644	52.4383					144	1.013					240	1.73
				248	4.3		5.037	762319		330.052	61.0044					144	1.013					240	6.08
				248	1.01		5.054	689889		330.121	52.5164					144	2.025					241	1.01
				249	1.65		5.07	692319		331.144	1361.12					144	42.18					241	1.01
				249	5.06		5.087	679547		331.171	342.346					144	10.13					241	1.01
				250	3.93		5.103	604577		331.454	53.9066					144	1.013					241	1.01
				250	1.01		5.12	622645		331.672	125.022					144	1.013					241	2.03
				251	1.86		5.137	601436		331.786	72.592					144	1.013					242	1.01
				251	1.01		5.153	595505		332.123	1358.12					144	1.013					242	2.84
				252	2.67		5.17	625874		332.155	233.608					144	11.14					242	44.6
				252	1.01		5.186	666481		332.455	355.052					144	2.025					242	2.03
				252	1.01		5.203	608030		332.646	203.561					145	1.013					243	1.01
				253	4.6		5.219	642715		332.786	632.167					145	6.076					243	14
				253	1.01		5.236	616285		333.122	308.853					145	16.8					243	10.1
				254	1.01		5.253	671304		333.451	130.243					145	1.013					243	2.03
				254	2.94		5.269	637955		334.782	70.9413					145	3.038					244	3.04
				254	1.01		5.286	603534		336.132	56.6046					146	1.013					244	1.01
				254	1.01		5.302	595991		336.653	242.704					146	4.051					244	11.9
				255	2.87		5.319	586246		337.142	383.484					146	2.025					244	2.03
				255	2.66		5.335	700173		337.162	52.3847					146	14.29					244	3.04
				255	1.01		5.352	648209		337.649	158.091					146	1.013					245	3.29
				256	4.68		5.368	638731		338.151	402.443					146	1.013					245	2.03
				256	2.03		5.385	671299		338.63	69.2078					147	12.15					245	4.05
				256	1.01		5.402	624422		338.653	301.882					147	1.013					246	24.2
				257	3.04		5.418	597459		339.159	337.449					147	2.025					247	1.01
				257	1.01		5.435	604828		339.442	62.4274					147	1.013					247	3.29
				258	1.94		5.451	648687		340.142	96.8341					147	2.025					247	2.03
				258	6.57		5.468	645024		341.137	51.1207					148	1.013					247	1.01
				258	4.05		5.484	609151		342.663	256.697					148	26.29					248	3.94
				259	2.79		5.501	628413		343.283	55.4136					148	12.13					249	1.01
				259	10.4		5.517	569623		344.669	202.612					148	1.013					249	1.65
				259	3.04		5.534	597173		345.134	56.7815					149	2.025					250	1.01
				260	1.01		5.551	630639		345.165	318.299					149	22.78					250	1.01
				260	14.2		5.567	599457		345.66	1342.74					149	1.013					250	1.01
				260	1.01		5.584	594557		346.049	56.321					150	1.013					250	2.03
				260	3.04		5.6	640724		346.156	1214.91					150	3.038					251	5.93
				261	4.05		5.617	618255		346.654	468.896					150	47.01					251	1.01
				262	1.01		5.633	584780		347.181	184.883					150	2.025					251	4.05
				262	1.17		5.65	582819		348.171	718.544					150	1.013					252	4.59
				262	1.01		5.667	633754		349.152	9172.64					150	1.013					252	2.01
				262	1.01		5.683	592854		349.648	308.118					151	1.013					252	1.01
				263	1.01		5.7	595769		350.155	1796.81					151	1.013					253	2.03
				264	1.01		5.716	618196		351.164	542.138					151	1.013					253	1.01
				264	2.03		5.733	614346		351.628	141.722					151	29.19					254	1.01
				265	1.87		5.749	649432		351.662	797.713					151	14.18					254	4.56
				265	4.7		5.766	637413		352.163	486.035					151	1.013					254	1.01
				265	1.01		5.782	552486		353.166	481.397					151	1.013					254	2.03
				266	2.79		5.799	612702		354.147	56.6889					151	1.013					255	6.59
				266	2.53		5.816	554343		354.666	3711.13					152	3.038					256	7.6
				266	3.04		5.832	605206		355.132	78.3056					152	20.76					256	1.01
				267	2.37		5.849	640612		355.164	3325.28					152	5.063					257	1.01
				268	1.01		5.865	592081		355.663	964.041					152	1.013					257	2.27
				268	1.87		5.882	583151		356.164	117.565					152	4.051					257	4.05
				268	1.01		5.898	579857		357.131	332.15					153	1.013					258	5.93
				269	1.01		5.915	590492		358.142	56.2111					153	33					258	3.04
				270	3.18		5.932	655517		359.621	731.483					153	8.101					258	1.01
				270	3.04		5.948	680144		360.123	205.352					153	1.013					258	3.04
				271	1.44		5.965	676707		360.174	16683.4					153	3.038					259	4.73
				271	1.66		5.981	634458		360.629	82.264					154	1.013					259	3.04
				272	2.52		5.998	627832		360.671	10952					154	6.076					259	6.17
				272	1.01		6.014	628485		361.134	54.031					154	4.051					260	1.01
				273	2.29		6.031	630175		361.171	3901.99					154	1.013					260	8.15
				273	3.54		6.048	651999		361.635	58.7658					154	1.013					260	2.03
				274	1.01		6.064	634813		361.67	780.98					155	2.025					261	1.06
				274	1.01		6.081	712778		361.69	59.2035					155	5.063					261	2.03
				274	13		6.097	660132		362.126	75.8624					155	8.101					262	2.25
				274	3.04		6.114	654790		362.172	50.7467					155	1.013					262	9.11
				274	2.03		6.13	727999		362.671	161.965					155	1.013					263	3.71
				274	3.26		6.147	615367		363.159	86.7685					156	8.101					263	1.01
				275	8.68		6.163	669560		363.182	269.041					156	1.013					263	2.03
				275	2.03		6.18	594297		366.137	213.895					156	1.013					264	1.01
				276	4.34		6.197	617664		366.193	319.866					157	7.089					264	1.01
				276	1.77		6.213	590103		366.647	1391.44					157	5.063					264	1.01
				277	1.01		6.23	560563		366.696	52.474					157	2.025					265	1.01
				277	2.37		6.246	646679		367.161	3138.16					157	6.076					265	4
				277	3.87		6.263	553016		367.654	180.061					157	3.038					265	1.01
				277	3.04		6.279	635303		368.166	499.46					157	1.013					266	3.04
				278	1.01		6.296	684025		368.623	1518.84					157	1.013					266	1.01
				278	1.01		6.313	603273		369.124	489.016					158	1.013					266	4.53
				278	3.04		6.329	552968		369.179	157781					158	42.11					266	2.03
				279	27.7		6.346	527468		369.676	104242					158	7.745					267	1.01
				279	3.04		6.362	554879		370.176	34517.8					158	4.051					267	1.34
				280	2.03		6.379	552698		370.676	8310.65					158	3.038					267	1.01
				280	7.05		6.395	546968		371.18	1831.37					158	1.013					267	3.04
				280	3.04		6.412	560209		371.677	252.525					159	1.013					268	1.01
				281	1.63		6.428	553386		372.131	80.921					159	1.013					268	6.4
				281	1.01		6.445	539829		372.154	129.642					159	3.038					268	2.03
				281	1.01		6.462	531567		372.178	640.371					159	9.071					268	2.03
				282	1.01		6.478	546876		373.167	52.8308					159	41.4					269	8.55
				282	2.78		6.495	510362		373.684	389.441					159	5.063					269	6.79
				282	2.03		6.511	566050		374.65	134.225					159	1.013					270	2.03
				282	3.04		6.528	552209		375.144	422.541					160	4.051					270	3.73
				283	1.01		6.544	557394		375.656	533.058					160	44.31					270	1.01
				283	1.01		6.561	545996		376.158	225.209					161	3.038					270	1.86
				283	1.01		6.577	562148		378.16	831.874					161	27.57					270	1.01
				284	2.47		6.594	560479		378.665	143.425					161	15.19					271	6.89
				284	2.25		6.611	552991		379.164	72.4947					161	2.025					271	2.03
				284	2.03		6.627	543279		380.168	640.66					162	5.063					271	2.7
				285	4.31		6.644	567674		380.664	305.129					162	9.114					272	29
				285	1.01		6.66	569526		381.12	71.8783					162	1.013					272	7.41
				286	3.04		6.677	543343		381.158	15058.9					162	1.013					273	1.01
				287	1.01		6.693	592809		381.659	5723.42					163	1.013					273	17.1
				287	2.87		6.71	560592		382.163	1885.54					163	12.15					273	1.67
				287	1.01		6.727	538450		382.664	591.731					163	7.089					274	4.76
				287	2.03		6.743	572861		383.17	57.7086					163	1.013					274	1.36
				288	1.01		6.76	558988		383.675	134.31					163	1.013					274	1.43
				288	51.3		6.776	564726		384.13	773.47					163	1.013					275	1.01
				288	1.01		6.793	535111		385.133	144.956					164	1.013					275	1.01
				289	1.01		6.809	599297		385.172	114.498					164	7.089					275	2.03
				289	3.04		6.826	571175		387.262	546.514					164	2.025					276	4.11
				289	4.6		6.842	562051		388.152	368.849					164	1.013					276	3.79
				290	2.73		6.859	536834		388.173	191.781					165	1.013					276	1.47
				290	2.03		6.876	579661		388.21	378.767					165	4.051					276	1.01
				290	1.01		6.892	586185		388.266	62.9657					165	6.076					277	1.01
				291	2.92		6.909	593432		388.646	955.235					165	1.013					277	2.84
				291	2.03		6.925	580158		389.147	694.011					165	1.013					277	2.46
				292	1.01		6.942	594567		389.205	6150.56					165	1.013					278	1.01
				292	1.9		6.958	655425		389.231	141.272					165	1.013					278	2.29
				292	1.01		6.975	629478		389.649	153.338					166	1.013					278	5.13
				293	1.78		6.992	621088		389.678	56.4563					166	62.6					279	29.7
				293	2.03		7.008	612350		390.144	206.484					166	1.924					279	1.01
				293	2.03		7.025	598626		390.203	1453.09					166	1.013					279	1.75
				294	2.03		7.041	621944		391.163	105.3					166	1.013					280	9.64
				294	1.72		7.058	633393		391.195	274.728					166	1.013					280	7.09
				294	4.05		7.074	624276		391.682	126.293					167	24.3					281	2.79
				295	2.03		7.091	647257		393.146	58.8668					167	15.85					282	2.03
				295	1.56		7.107	671969		394.161	142.71					167	1.013					283	6.08
				295	7.09		7.124	708982		395.157	53.192					167	1.013					283	5.26
				295	2.03		7.141	696641		395.187	132.682					167	1.013					283	6.12
				296	7.32		7.157	712849		395.632	366.496					167	3.038					284	2.53
				296	1.01		7.174	690965		395.682	743.244					167	1.013					284	2.32
				298	1.7		7.19	687034		396.138	552.828					168	7.089					284	2.9
				298	1.01		7.207	673239		396.181	195.84					168	6.523					284	1.62
				299	2.01		7.223	722420		396.638	275.485					168	22.93					285	1.82
				299	1.01		7.24	716908		397.135	965.266					168	7.503					285	6.42
				300	4.05		7.257	761968		397.161	354.686					168	1.013					287	1.01
				300	1.01		7.273	760250		397.636	252.005					169	1.013					287	1.01
				300	1.01		7.29	719784		397.693	57.6566					169	2.025					287	2.9
				301	1.72		7.306	761909		398.137	78.9544					169	3.038					288	1.01
				301	5.06		7.323	780019		398.189	1062.19					169	4.638					288	9.49
				302	2.03		7.339	778672		398.68	431.016					169	2.025					288	7.09
				303	4.05		7.356	790698		399.193	122.63					169	2.025					288	2.9
				303	3.13		7.372	800441		400.132	136.259					169	2.025					288	1.01
				303	2.03		7.389	803599		400.171	236.656					170	4.051					289	1.01
				304	2.03		7.406	824775		401.186	411.26					170	11.58					289	1.52
				305	1.01		7.422	817829		401.689	278.833					170	6.076					289	1.26
				305	1.88		7.439	851476		402.208	85.6685					170	3.038					289	2.03
				306	1.01		7.455	853711		402.681	56.949					170	1.013					290	3.54
				306	3.87		7.472	853592		403.172	161.419					170	4.051					290	1.42
				306	1.01		7.488	886836		403.221	541.969					171	1.013					290	1.01
				307	1.96		7.505	898419		404.182	53.9043					171	39.27					291	1.01
				307	1.01		7.522	928527		404.209	60.8929					171	2.956					291	5.19
				308	1.01		7.538	954566		404.697	3370.71					171	20.9					291	1.89
				308	2.03		7.555	933924		405.196	1673.53					171	1.013					292	1.01
				309	2.84		7.571	894624		405.695	616.346					171	4.051					292	5.94
				309	3.04		7.588	927726		406.196	264.767					171	2.025					293	2.03
				309	1.01		7.604	931070		406.694	142.294					171	1.013					294	2.03
				310	1.01		7.621	977759		407.191	59.5469					171	4.051					294	25.2
				310	1.01		7.637	987021		408.192	99.4414					172	1.013					294	4.05
				311	1.01		7.654	1002527		408.705	145.508					172	7.438					294	4.05
				311	1.01		7.671	987057		409.173	1095.82					172	701.9					295	5.57
				312	1.01		7.687	1040603		409.205	118.416					172	2.025					295	6.88
				312	1.45		7.704	1085445		410.179	202.914					172	1.013					295	9.11
				312	1.88		7.72	1059424		410.205	383.99					172	2.025					296	1.01
				314	1.01		7.737	1152190		410.701	155.072					172	1.013					296	7.99
				314	2.03		7.753	1109498		411.133	52.5169					173	12.4					296	3.04
				315	13		7.77	1118426		411.179	231.375					173	92.05					297	2.03
				315	1.01		7.786	1140488		411.686	231.829					173	10.13					297	1.01
				316	1.01		7.803	1167939		412.18	161.402					173	8.325					298	1.21
				316	6.47		7.82	1138751		412.206	52.7408					173	5.063					299	7.09
				316	2.03		7.836	1145167		412.696	87.7583					173	9.114					299	5.08
				316	3.04		7.853	1161995		413.19	64.9365					173	8.101					300	1.01
				317	2.81		7.869	1178362		413.694	198.612					173	9.114					300	4.52
				317	20.8		7.886	1177664		414.186	717.884					174	9.625					300	2.03
				317	5.2		7.902	1226778		414.684	78.7722					174	23.97					300	2.03
				317	1.01		7.919	1233767		416.171	158.074					174	4.231					301	1.01
				318	2.03		7.936	1184595		416.253	78.0313					174	2695					301	1.01
				318	3.82		7.952	1193989		416.273	78.5003					174	1.013					301	5.36
				318	1.01		7.969	1229778		416.68	126.941					174	2.025					301	4.05
				319	2.03		7.985	1233392		417.187	747.285					174	4.051					301	2.03
				320	1.01		8.002	1212557		417.236	305.258					174	5.063					302	4.56
				321	1.01		8.018	1246850		417.685	113.237					174	2.025					302	1.46
				322	1.39		8.035	1286327		418.168	67.9516					174	1.013					302	1.52
				322	2.03		8.051	1290218		419.17	51.4482					175	9.114					303	19.1
				323	1.13		8.068	1299760		419.201	55.2998					175	3.038					304	27.7
				323	2.03		8.085	1336030		422.098	159.526					175	3.129					304	3.04
				324	1.01		8.101	1315586		422.657	221.583					175	302					304	4.05
				324	1.01		8.118	1407123		423.162	55.0604					175	1.013					304	3.04
				324	2.63		8.134	1295409		423.192	52.3317					175	4.051					305	1.01
				324	2.03		8.151	1316167		424.682	348.164					175	1.013					305	1.03
				325	2.33		8.167	1366133		425.158	61.2485					175	1.013					305	1.01
				325	4.09		8.184	1366222		425.197	1051.13					175	1.013					306	1.01
				326	3.41		8.201	1318139		425.699	308.748					176	3.038					306	8.49
				326	1.01		8.217	1388451		426.193	1821.47					176	125.3					306	3.84
				327	1.01		8.234	1398708		426.694	557.26					176	10.37					306	6.08
				327	1.01		8.25	1382576		427.174	55.8638					176	10.23					306	5.06
				327	1.86		8.267	1364845		427.202	324.408					176	1.013					307	1.01
				327	1.01		8.283	1374081		427.698	2271.02					176	3.038					307	7.11
				328	2.71		8.3	1350524		428.2	1180.94					176	1.013					307	1.82
				329	2.03		8.316	1423163		428.275	160.805					176	3.038					308	4.65
				329	2.77		8.333	1340631		430.183	209.753					177	1.013					308	58.7
				330	2.03		8.35	1440317		430.269	476.45					177	8.271					309	22
				330	1.79		8.366	1396648		431.187	160.081					177	67.69					309	7.09
				330	2.03		8.383	1412158		431.692	57.1198					177	6.355					310	3.19
				331	3.04		8.399	1410722		432.189	899.072					177	1.013					310	8.36
				331	5.23		8.416	1430833		432.691	291.014					177	2.025					310	2.03
				331	7.09		8.432	1451533		433.193	1003.18					177	2.025					311	1.01
				331	1.01		8.449	1430294		434.198	208.683					177	1.013					312	1.47
				331	1.01		8.466	1428176		434.687	63.1676					178	11.45					312	1.01
				332	4.81		8.482	1450163		435.198	1624.63					178	15.99					312	1.01
				332	1.01		8.499	1441668		435.695	144.535					178	4.038					313	3.76
				332	1.01		8.515	1468071		436.184	1637.96					178	1.013					314	1.28
				333	8.36		8.532	1422501		436.222	53.1116					178	2.025					314	1.01
				333	1.01		8.548	1426617		436.684	361.467					179	1.013					314	1.52
				334	2.17		8.565	1461190		437.188	118.39					179	13.45					315	1.01
				334	1.01		8.581	1403745		438.091	508.845					179	5.525					315	3.04
				334	4.05		8.598	1446575		438.189	303.978					179	1.013					315	3.04
				334	6.08		8.615	1429340		438.689	561.259					179	3.038					316	1.28
				335	1.01		8.631	1442235		439.188	220.15					179	1.013					316	2.49
				337	1.01		8.648	1476543		440.172	51.5256					179	1.013					316	1.01
				338	4.67		8.664	1462676		440.201	184.206					179	1.013					316	1.01
				340	2.03		8.681	1432141		441.194	245.344					179	1.013					316	1.52
				340	1.01		8.697	1433446		441.218	56.9329					180	11.97					317	1.5
				341	1.01		8.714	1468271		442.194	104.806					180	10.13					317	1.56
				342	1.01		8.73	1452979		442.697	537.729					180	3.038					317	1.01
				342	2.97		8.747	1435880		443.21	853.082					180	1.013					318	1.66
				342	1.01		8.764	1428149		444.159	233.819					180	2.025					318	1.92
				343	6.08		8.78	1445203		444.201	282.128					181	1.013					318	1.01
				343	10.3		8.797	1437408		444.27	157.718					181	27.16					319	10.1
				344	1.77		8.813	1458055		445.187	56.3936					181	8.924					320	2.18
				345	1.01		8.83	1460711		445.718	394.661					181	2.025					320	1.01
				345	16		8.846	1460123		446.218	140.29					181	1.013					320	1.52
				346	1.01		8.863	1481487		446.26	194.122					181	1.013					320	3.04
				346	1.09		8.88	1474991		446.672	51.5297					181	1.013					321	3.04
				347	7.53		8.896	1460457		446.726	51.7976					182	9.339					321	4.21
				347	1.01		8.913	1469844		447.199	3567.83					182	2.025					321	3.04
				347	1.01		8.929	1463945		447.227	79.6952					182	1.013					322	1.58
				348	2.03		8.946	1499496		447.7	1601.32					182	2.025					322	2.03
				349	1.01		8.962	1446889		448.214	1372.93					182	1.013					322	1.89
				349	1.19		8.979	1491132		448.7	132.024					182	2.025					323	2.03
				349	2.03		8.995	1462769		449.216	736.73					182	1.013					323	1.36
				349	2.03		9.012	1466758		449.71	279.391					183	2.077					323	2.62
				350	1.01		9.029	1484970		450.204	1769.16					183	43.29					323	14.4
				350	1.01		9.045	1468653		450.702	1067.07					183	8.256					324	7.89
				351	1.01		9.062	1464196		451.192	665.894					183	1.013					324	2.03
				352	3.66		9.078	1462279		452.198	189.833					183	1.013					324	1.89
				352	3.04		9.095	1417785		452.707	322.261					184	1.013					325	4.93
				352	1.01		9.111	1431970		453.203	805.577					184	5.063					325	2.03
				354	1.91		9.128	1405260		453.697	64.2882					184	3.445					326	4.06
				354	1.01		9.145	1438744		454.191	969.093					184	1.519					326	3.03
				355	1.52		9.161	1406169		454.726	67.3273					184	1.013					327	2.03
				355	1.01		9.178	1472314		455.204	680.627					184	1.013					327	1.01
				356	1.88		9.194	1428380		455.711	1506.3					184	1.013					328	3.82
				357	2.03		9.211	1427847		456.204	140880					184	2.025					329	3.68
				357	1.01		9.227	1421188		456.705	62882.7					185	10.06					329	1.69
				358	1.96		9.244	1395470		457.206	19005.8					185	1.448					330	1.01
				358	2.03		9.26	1391420		457.707	4770.7					185	12.86					330	1.66
				358	4.05		9.277	1396289		458.21	1243.34					185	3.038					330	2.53
				358	1.01		9.294	1385362		459.198	8708.77					186	4.594					330	9.11
				359	43.4		9.31	1389382		460.19	3574.64					186	8.102					331	1.01
				359	3.04		9.327	1390985		460.24	2407.43					186	1.013					331	9.08
				360	22.1		9.343	1382974		460.273	464.213					186	1.013					331	1.01
				360	8.1		9.36	1418868		461.195	175.058					186	1.013					333	5.6
				361	7.65		9.376	1377055		461.216	1915.76					186	1.013					333	1.01
				361	7.95		9.393	1408543		461.277	74.3557					187	2.025					333	1.01
				361	2.03		9.41	1422285		461.711	23750.7					187	1.013					334	1.01
				362	2.03		9.426	1403320		462.211	14860.1					187	7.74					334	4.68
				362	2.03		9.443	1440238		462.711	4942.9					187	9.925					334	1.01
				363	2.03		9.459	1372803		463.212	1668.65					187	1.013					334	1.01
				364	1.01		9.476	1393611		463.715	285.592					187	1.013					334	3.03
				366	1.01		9.492	1387793		464.214	6439.27					187	1.013					335	2.4
				367	1.01		9.509	1392420		464.703	5081.68					188	1.013					335	1.01
				367	1.01		9.525	1416040		465.202	2202.86					188	1.013					335	2.62
				368	2.03		9.542	1414409		465.701	439.054					188	8.599					336	1.01
				369	1.01		9.559	1426906		466.206	432.344					188	31.51					337	2.03
				370	4.53		9.575	1423812		466.702	123.594					188	5.063					337	1.52
				370	8.1		9.592	1476187		467.193	15916.2					188	1.013					337	8.89
				370	1.01		9.608	1488143		467.695	7587.47					189	1.013					338	5.57
				371	5.06		9.625	1449901		468.188	5263.86					189	2.934					338	2.93
				371	2.03		9.641	1447694		468.69	2781.67					189	14.16					338	2.64
				371	1.01		9.658	1460686		469.187	669.449					189	2.793					339	1.52
				372	2.53		9.675	1461425		469.218	355.907					189	1.013					339	2.03
				372	1.01		9.691	1388302		469.69	114.668					189	1.013					339	2.47
				373	1.01		9.708	1361872		469.714	93.4579					190	16.68					340	2.03
				373	2.03		9.724	1370499		469.756	54.984					190	10.7					341	1.01
				373	1.01		9.741	1382396		470.149	52.839					190	1.013					341	3.54
				373	1.01		9.757	1318460		470.205	1512.79					190	1.013					342	1.61
				373	1.01		9.774	1310493		470.361	228.861					190	1.013					342	1.01
				374	1.01		9.79	1346309		470.403	169.038					191	15.19					342	4
				375	25.3		9.807	1331072		470.439	67.8248					191	10.03					343	4.24
				376	1.01		9.824	1351204		470.518	124.761					191	36.26					343	3.3
				376	2.53		9.84	1347206		470.601	197.552					191	2.025					343	5.5
				377	1.01		9.857	1325992		470.717	2806409					191	1.013					343	2.8
				377	1.01		9.873	1342778		471.218	1336434					191	1.013					344	4.92
				379	1.01		9.89	1307384		471.72	343916					192	4.974					344	2.03
				380	4.05		9.906	1327953		472.22	84063.1					192	5.403					344	6.52
				381	2.03		9.923	1309453		472.333	162.597					192	37.42					345	16.9
				381	1.01		9.939	1297132		472.376	232.001					192	1.013					345	1.81
				382	1.01		9.956	1268099		472.426	56.7891					192	1.013					346	1.01
				383	2.11		9.973	1272729		472.571	50.1534					192	1.013					346	5.91
				383	1.01		9.989	1267018		472.636	61.7366					193	5.038					346	2.03
				384	1.52		10.006	1242413		472.721	18189.9					193	7.27					347	3.04
				385	1.52		10.022	1234871		472.808	143.829					193	1.787					348	2.03
				385	1.01		10.039	1230010		472.829	107.288					193	2.025					349	4.4
				386	1.01		10.055	1280962		472.929	68.0643					194	2.025					349	3.16
				386	2.03		10.072	1211353		473.017	53.4089					194	3.005					349	1.01
				387	1.07		10.089	1203814		473.166	1477.01					194	65.99					350	1.06
				387	2.03		10.105	1235300		473.221	3114.13					194	1.013					350	1.22
				387	1.01		10.122	1202691		473.305	51.1133					195	3.038					350	1.01
				388	8.54		10.138	1177359		473.719	655.799					195	26.24					350	2.66
				388	2.03		10.155	1176037		474.169	400.645					195	2.013					351	1.01
				389	2.03		10.171	1179524		474.204	241.375					195	2.025					351	1.01
				389	5.84		10.188	1176983		474.259	562.164					195	2.025					351	1.57
				389	2.03		10.204	1183067		475.178	5807.28					195	4.051					352	1.29
				389	1.01		10.221	1180058		475.245	75.8002					195	1.013					352	1.66
				390	7.09		10.238	1167542		475.679	3039.14					196	3.038					352	6.16
				390	5.57		10.254	1175780		475.706	67.6616					196	77.57					353	1.81
				391	26.9		10.271	1158553		476.181	1094.35					196	47.36					353	1.52
				391	1.01		10.287	1165996		476.223	2626.25					196	7.089					353	2.03
				392	3.11		10.304	1130832		476.268	155.671					196	2.025					353	2.57
				392	2.03		10.32	1128856		476.686	113.15					196	2.025					353	2.03
				392	1.01		10.337	1125758		476.711	209.923					196	1.013					354	1.37
				394	1.01		10.354	1124614		477.208	10460.8					196	1.013					354	1.01
				395	1.01		10.37	1133788		477.72	425.02					197	1.013					354	1.01
				395	2.03		10.387	1174315		478.193	29980.5					197	3.038					354	1.01
				396	1.01		10.403	1068478		478.686	359.064					197	12.76					355	2.36
				397	1.61		10.42	1083333		479.197	6664.88					197	1.541					355	2.03
				398	2.4		10.436	1106013		479.246	216.791					197	8.895					355	1.01
				398	1.01		10.453	1118647		480.199	1363.17					197	2.025					356	2.03
				399	3.54		10.469	1069690		481.203	531.774					197	1.013					357	7.86
				399	1.01		10.486	1096299		481.707	152710					197	1.013					357	2.03
				400	1.01		10.503	1095547		482.208	70358.5					197	1.013					357	3.04
				401	1.01		10.519	1119623		482.322	59.5911					198	3.038					358	4.83
				402	8.64		10.536	1114554		482.659	241.43					198	14.8					359	14.2
				403	19.8		10.552	1063647		482.699	64616.3					198	201.1					359	5.06
				403	1.01		10.569	1085366		483.199	29711.2					198	3.038					360	6.64
				404	5.33		10.585	1073308		483.307	76.6277					198	2.025					360	2.11
				405	2.29		10.602	1061149		483.658	51.8009					198	3.038					360	1.01
				406	3.04		10.619	1060389		483.699	8874.01					198	1.013					361	10.7
				407	2.03		10.635	1049779		484.204	2247.22					198	3.038					362	1.01
				407	1.42		10.652	1063628		484.715	979.418					198	2.025					362	1.69
				407	1.01		10.668	1057463		485.183	741.754					199	377.2					363	9.79
				409	1.42		10.685	1044845		485.228	1275.71					199	18.88					364	1.01
				410	1.01		10.701	1039351		485.725	754.087					199	1.013					365	2.03
				410	2.03		10.718	1042120		486.22	1751.1					199	3.038					366	1.01
				413	3.12		10.734	1047387		486.724	219.966					199	2.025					366	2.03
				414	1.74		10.751	1059908		487.219	492.819					199	2.025					367	1.01
				414	3.04		10.768	1038107		487.279	136.223					199	1.013					368	2.15
				414	3.04		10.784	1019287		488.199	53.4516					200	169.3					368	1.01
				415	1.01		10.801	1024232		488.274	50.7963					200	8.591					368	3.59
				415	1.47		10.817	1035087		488.719	53.4973					200	6.956					369	1.78
				415	1.01		10.834	1037669		489.145	123.503					200	1.013					369	2.53
				416	16		10.85	1027552		489.198	603.573					200	2.025					370	3.67
				417	9.2		10.867	1026347		489.256	335.267					201	3.038					370	2.03
				417	3.96		10.884	1016545		489.689	58397.3					201	15.12					370	2.03
				417	3.04		10.9	1043576		490.191	27622.2					201	9.579					371	3.92
				418	4.51		10.917	985715		490.241	435.705					201	12.3					371	8.05
				418	5.9		10.933	1029966		490.276	115.269					201	1.013					371	41.5
				418	1.01		10.95	1003787		490.692	8728.58					201	1.013					372	7.09
				419	1.45		10.966	999266		490.738	960.834					201	2.025					372	12.9
				420	1.01		10.983	1013081		491.195	2168.16					201	1.013					372	3.82
				421	1.01		10.999	974960		491.234	863.338					202	2.025					373	7
				425	1.01		11.016	973827		491.689	1428.63					202	16.52					373	5.73
				426	1.01		11.033	997834		491.733	736.941					202	4.687					373	16.7
				426	1.01		11.049	1010038		492.2	646.017					202	1.013					374	9.75
				427	2.03		11.066	989021		492.231	604.852					202	1.013					374	10
				427	1.01		11.082	1011444		492.698	5600.96					202	23.29					375	16
				428	5.06		11.099	1001392		492.726	898.186					202	1.013					375	3.24
				428	4.05		11.115	968276		493.205	3367.99					203	1.013					376	1.11
				429	1.01		11.132	966618		493.698	1091.71					203	8.976					377	13.1
				429	1.01		11.148	998744		494.194	384.534					203	2.575					377	1.58
				430	15.2		11.165	984254		494.231	1023.05					203	1.814					377	4.74
				430	1.01		11.182	947920		495.174	365.873					203	1.013					379	1.01
				431	4.05		11.198	964184		495.218	17265.5					203	1.013					380	43.5
				431	3.04		11.215	992441		495.671	60.9123					203	3.038					381	7.22
				432	16.2		11.231	1025746		496.202	441234					204	1.013					381	8.3
				433	1.01		11.248	1005962		496.67	52.6191					204	8.101					381	2.03
				433	1.01		11.264	1017789		496.723	73.5934					204	8.105					381	5.39
				434	3.04		11.281	974820		496.891	108.421					204	2.025					384	2.74
				434	1.01		11.298	976390		496.937	60.0153					204	3.038					384	7.11
				435	3.04		11.314	944788		497.172	3045.86					205	2.025					384	9.79
				437	2.03		11.331	979873		497.205	84625.6					205	1.013					385	3.04
				438	3.3		11.347	964296		497.674	4451.15					205	9.652					385	8.57
				439	1.01		11.364	990036		498.176	1275.64					205	9.708					385	4.56
				441	1.01		11.38	931665		498.207	17672.1					205	3.038					386	1.1
				441	1.01		11.397	951918		498.675	1507.15					205	2.025					386	1.01
				442	4.05		11.413	934309		499.186	405.254					205	1.013					386	47.3
				443	2.03		11.43	963826		499.214	4319.56					205	1.013					387	12.3
				443	2.03		11.447	1007383		499.675	550.237					206	1.013					387	13.9
				444	1.01		11.463	958637		499.719	12340.8					206	1.013					388	1.02
				444	2.03		11.48	990337		500.18	381.478					206	11.84					388	17.6
				444	2.03		11.496	1022239		500.219	6326.57					206	3.967					388	2.03
				444	1.01		11.513	1010850		500.265	85.4059					206	2.025					388	3.28
				445	9.05		11.529	979752		500.682	801.788					206	1.013					388	1.43
				445	2.03		11.546	982144		500.721	2192.41					206	1.013					389	2.28
				446	26.3		11.563	948988		501.172	1244.44					207	4.051					390	1.43
				446	2.03		11.579	947846		501.214	1277.76					207	2.462					391	11.2
				447	4.59		11.596	945314		501.255	54.66					207	50.29					392	6.7
				447	2.03		11.612	946472		501.674	551.208					207	3.384					394	4.05
				449	6.2		11.629	942309		501.721	276.809					208	44.56					394	1.56
				449	10.8		11.645	936458		502.179	464.976					208	4.515					395	3.04
				450	3.04		11.662	898009		502.209	417.691					208	1.013					395	2.03
				450	1.99		11.678	950760		502.671	192.853					208	2.025					396	3.36
				450	1.01		11.695	913692		502.719	74.6494					208	2.025					397	25.5
				450	1.01		11.712	882101		503.175	295.113					208	18.23					398	1.31
				453	1.01		11.728	932815		503.233	395.29					208	1.013					400	2.22
				454	1.01		11.745	891962		503.273	338.49					208	3.038					400	1.01
				454	1.01		11.761	913100		503.683	56.8485					208	1.013					401	1.91
				455	23.9		11.778	881532		503.715	64.1347					209	4.893					401	2.09
				455	7.09		11.794	886561		504.218	1190.18					209	6.256					401	1.01
				456	2.03		11.811	916535		504.268	142.903					209	3.388					401	5.06
				456	1.01		11.828	891979		505.22	327.089					209	1.013					401	2.02
				456	1.01		11.844	927514		505.741	58.1463					209	1.013					402	32.5
				457	2.03		11.861	898267		506.175	67.4763					209	2.025					402	4.5
				458	3.99		11.877	880120		506.237	1654.76					209	2.025					403	1.01
				458	1.96		11.894	903551		506.735	593.607					210	8.801					403	4.05
				459	11.1		11.91	922462		507.229	411.591					210	5.896					403	9.91
				459	3.04		11.927	917035		507.733	393.525					210	1.731					403	3.81
				459	2.03		11.943	878615		508.234	265.999					210	1.013					404	3.04
				459	2.03		11.96	888349		508.728	135.899					211	5.063					404	2.03
				460	12.7		11.977	887774		509.212	789.736					211	5.564					404	1.52
				460	129		11.993	882910		509.709	217.846					211	2.02					405	3.54
				461	75.2					510.209	84.0572					211	1.013					406	2.03
				461	16.2					510.72	560.173					212	3.038					407	1.01
				462	7.56					511.218	698.373					212	3.038					407	3.04
				462	6.84					511.723	150.865					212	21.11					408	5.06
				462	2.03					512.198	168.532					212	1.013					408	2.53
				463	1.01					512.233	55.1671					212	2.025					408	1.01
				464	1.01					513.225	6206.41					212	4.051					408	2.03
				466	1.01					513.734	5448.94					212	2.025					409	2.03
				466	1.01					514.162	75.656					213	2.025					409	3.04
				467	2.24					514.234	4267.08					213	32.21					410	4.05
				467	4.05					514.73	2152.11					213	10.65					410	2.55
				468	4.38					515.176	1030.74					213	12.64					410	2.03
				468	5.78					515.236	2330.89					213	6.076					411	1.01
				468	11.1					515.678	350.013					213	2.025					411	1.77
				469	541					515.732	137.547					213	3.038					413	3.04
				470	261					516.145	55.5345					213	9.114					413	1.77
				470	84.9					516.177	202.383					213	11.14					414	3.37
				471	32.8					516.24	495.828					213	8.101					414	4.05
				471	4.05					517.205	170.637					214	2970					414	4.55
				473	4.05					517.246	260.723					214	12.15					415	3.04
				473	4.05					517.291	335.99					214	4.051					415	3.86
				473	1.01					518.184	105007					214	8.101					415	1.01
				474	8.1					518.696	107.274					214	5.063					415	2.03
				475	6.8					518.753	70.9752					215	2.025					416	2.51
				476	8.44					519.186	23419.4					215	2.025					416	6.57
				476	1.01					519.211	225.416					215	351.5					416	2.03
				477	2.03					519.254	145.239					215	7.191					417	13.5
				478	1.01					519.743	68.7994					215	6.076					417	7.09
				478	1.01					520.165	7066.77					215	4.051					417	4.05
				480	1.01					520.183	3143.8					215	1.013					418	4.19
				480	5.06					520.25	935.836					216	3.038					418	7.14
				480	4.05					520.749	697.383					216	183.5					418	1.01
				481	1.85					521.169	1714.02					216	7.809					419	1.4
				481	10.1					521.243	777.802					216	1.013					419	5.4
				482	7.89					521.742	213.797					216	2.025					420	1.01
				482	1.01					522.166	331.253					216	1.013					420	1.01
				483	2.03					522.224	134.388					216	2.025					421	2.78
				483	1.01					522.738	67.4258					216	1.013					421	1.01
				485	2.75					523.202	107.574					217	4.051					422	1.56
				486	1.63					523.249	173.139					217	7.877					423	57.5
				486	1.01					523.73	55.5135					217	46.42					423	35.4
				487	4.05					524.215	440.682					217	2.025					424	21.5
				487	1.01					524.732	791.146					217	1.013					424	2.03
				488	5.64					525.212	339.64					218	1.013					426	2.03
				488	4.05					525.238	333.959					218	19.2					426	2.03
				489	9.91					525.726	70.7469					218	2.025					427	3.47
				489	6.08					526.208	86.0331					218	2.025					427	2.71
				489	3.04					526.244	128.375					218	1.013					427	2.03
				490	7.34					527.197	263.373					218	1.013					428	2.01
				490	1.01					528.237	775.355					219	2.025					428	1.01
				491	1.81					528.754	626.246					219	2.156					429	2.53
				491	3.54					529.253	268.805					219	1.013					430	6.08
				491	2.03					529.75	115.577					219	1.013					430	4.56
				491	1.01					530.245	776.035					219	1.013					431	13.2
				492	2.53					530.316	474.803					220	3.812					431	1.52
				493	1.01					531.238	173.014					220	2.025					432	8.02
				495	4.45					531.275	50.0115					220	1.013					432	1.01
				496	19.1					531.3	1590.52					220	1.013					432	1.01
				496	20.2					531.654	58.0187					221	3.826					433	6.57
				497	11.9					531.727	267.147					221	2.17					433	1.52
				497	3.04					532.188	86.1334					221	2.025					433	1.01
				498	7.99					532.215	126.651					222	3.038					434	2.53
				498	1.01					532.259	5996.99					222	3.835					435	4.05
				500	1.01					532.3	375.6					222	2.025					436	1.01
				501	1.01					533.163	64.8283					222	1.013					436	1.01
				501	1.01					533.206	580.881					222	1.013					436	2.03
				502	1.01					533.25	3351.3					222	2.025					436	1.48
				503	7.88					533.755	64.1403					223	151					437	1.01
				503	1.01					534.155	9323.22					223	4.051					437	3.04
				504	4.86					534.233	2728.41					223	1.013					437	1.5
				504	2.03					534.745	522.04					223	1.013					438	13.9
				505	4.79					535.158	1961.36					223	4.051					439	9.17
				505	1.01					535.225	1844.37					223	2.025					439	1.52
				505	1.01					535.753	76.1034					224	12.54					440	2.53
				505	1.01					536.156	989.922					224	103.2					441	10.8
				506	2.89					536.209	80.5285					224	44.45					441	1.52
				509	1.01					536.239	818.814					224	3.038					442	2.53
				509	1.01					536.744	67.8399					225	4.051					442	3.14
				510	2.76					537.16	130.225					225	13.16					442	1.01
				511	1.01					537.231	157.333					225	19.96					443	1.01
				512	4.82					537.731	67.021					225	1.013					443	1.52
				512	1.01					538.249	59.8351					225	1.013					444	3.04
				513	2.79					539.232	900.314					225	3.038					444	1.52
				514	1.82					540.164	245.77					225	1.013					444	3.04
				515	2.03					540.231	454.641					226	31.5					445	1.88
				515	1.92					541.233	222.463					226	2.914					445	1.01
				516	4.05					541.746	739.305					226	9.529					445	1.26
				516	5.06					542.246	1213.02					226	2.025					446	28.5
				516	1.01					542.751	372.214					226	1.013					446	9.36
				517	11					543.237	687.379					226	1.013					447	5.16
				517	3.04					544.231	1695.99					227	5.063					447	1.77
				518	3.93					544.732	840.497					227	13.99					448	1.34
				519	1.73					545.211	69.7563					227	3.806					450	1.17
				520	2.54					545.244	892.485					227	3.038					450	7.59
				520	1.01					545.29	384.158					227	1.013					451	17.1
				521	1.01					546.215	181.369					227	3.038					451	4.81
				522	1.01					546.256	195.053					227	1.013					451	2.03
				524	1.01					546.742	75.907					228	212.9					452	2.03
				526	1.01					547.229	176.945					228	115.9					452	2.53
				526	2.03					547.257	60.1057					228	2.025					452	3.04
				527	1.01					547.287	166.038					228	1.013					453	1.59
				528	6.95					547.755	54.6477					228	1.013					453	2.78
				529	2.03					548.239	400.255					229	1.013					454	3.42
				529	1.01					548.76	581.06					229	17.22					454	3.54
				530	4.05					549.112	747.817					229	14.23					455	25
				530	1.01					549.248	1846.54					229	10.8					455	22.3
				531	9.11					549.76	404.135					229	2.025					456	12.5
				531	2.03					550.117	455.561					229	4.051					456	8.86
				532	40.5					550.246	311.233					229	2.025					457	1.65
				533	14.2					551.116	66.9651					229	4.051					457	1.01
				534	3.04					551.241	112.814					230	3.038					457	1.01
				534	1.01					552.237	13528.2					230	3.038					458	7.96
				535	4.05					552.263	125.389					230	58					458	2.03
				536	1.01					552.753	67.0011					230	16.92					459	1.35
				538	1.01					553.238	3654.97					230	1.013					459	1.01
				539	1.01					554.246	1386.28					230	3.038					460	1.52
				541	1.01					554.766	324.154					230	1.013					460	2.12
				541	1.01					555.201	285.434					231	1.013					460	2.53
				542	6.08					555.225	201.841					231	6.208					461	1.36
				542	1.01					555.261	178.25					231	216.9					461	2
				543	2.03					555.701	151.608					231	3.038					461	1.01
				545	3.04					555.769	238.033					231	3.038					462	2.49
				545	2.03					556.217	2625.86					231	2.025					462	2.79
				545	1.01					556.264	775.003					232	5.063					464	2.16
				546	2.03					556.757	3453.74					232	3.038					464	1.01
				547	10.1					557.222	716.323					232	40.61					464	2.03
				547	1.01					557.256	2512.33					232	3.613					465	1.52
				548	4.05					557.757	861.84					232	1.013					466	3.53
				548	6.08					558.242	1100.32					232	1.013					466	7.34
				548	3.04					558.282	51.0868					232	1.013					466	2.03
				549	25.9					559.228	728.977					233	1.013					467	2.53
				550	3.42					560.252	1160.47					233	9.114					467	7.09
				550	2.03					560.301	165.476					233	8.101					468	1.76
				553	1.52					560.759	60.384					233	1.013					468	1.01
				553	2.03					561.251	312.481					234	2.025					469	2.03
				554	3.04					561.288	462.408					234	4.051					469	2.03
				555	4.56					562.209	1009.1					234	3.038					470	19.1
				555	7.09					562.27	172.601					234	2.025					470	11.4
				556	3.04					563.213	478.946					234	2.025					471	7.77
				556	3.73					563.262	1252.32					235	7.089					471	3.54
				556	4.05					563.288	150.229					235	14.9					471	1.56
				557	1.01					563.758	72.4497					235	1.013					471	1.56
				558	2.72					564.261	343.886					235	1.013					472	1.01
				560	4.87					565.256	281.977					235	1.013					472	1.52
				561	2.03					565.74	323.278					236	1.013					472	1.01
				562	5.69					566.248	329.453					236	9.114					473	3.87
				562	1.01					566.283	551.072					236	2.025					473	2.73
				563	6.89					567.24	167.101					236	1.013					474	14.4
				564	4.05					567.75	286.752					237	4.051					474	12.4
				565	1.01					568.252	206.847					237	2.025					475	2.39
				567	1.01					569.25	383.231					237	8.101					475	2.86
				568	1.01					570.237	6755.91					237	7.089					475	1.32
				568	1.01					571.24	1812.98					237	1.013					476	2.03
				569	1.01					572.258	1455.39					238	2.025					476	7.08
				571	1.01					573.259	540.639					238	12.54					477	2.53
				572	3.04					574.259	875.088					238	3.038					479	3.12
				573	1.01					575.213	62.547					238	1.013					479	2.03
				573	2.03					575.26	280.779					238	1.013					480	10.9
				574	3.04					575.756	62.4382					239	4.051					481	3.04
				575	2.03					576.196	188.939					239	4.051					481	5.91
				576	1.01					576.249	22708.9					239	41.33					481	2.03
				576	2.03					576.269	177.751					239	3.038					481	1.15
				577	1.01					576.774	103.218					239	1.013					482	7.7
				578	1.01					577.249	7402.8					240	1.013					482	1.64
				580	1.01					577.27	256.125					240	4.051					482	2.03
				581	1.01					577.764	271.055					240	3.547					483	2.03
				581	1.01					578.251	1613.71					240	5.063					483	11.7
				583	4.85					579.25	323.264					240	2.025					484	6.46
				584	1.01					580.246	57.0525					241	6.076					484	2.03
				584	2.03					582.247	54.7705					241	9.114					485	2.53
				585	1.01					583.221	52.6037					241	4.051					485	2.01
				586	4.05					583.267	679.376					241	2.025					485	1.52
				587	1.01					583.772	111.302					241	1.013					486	2.24
				588	8.1					584.267	344.019					241	1.013					487	2.53
				589	4.05					585.263	4447.73					242	3.038					487	1.12
				589	3.04					585.766	2549.15					242	47.63					488	2.22
				590	5.06					586.265	1574.8					242	5.063					488	2.53
				590	2.03					586.767	221.355					242	2.025					488	6.85
				591	19.2					587.255	432.701					242	2.025					489	5.06
				591	7.43					588.243	277.79					242	1.013					489	6.08
				592	6.07					588.307	246.984					242	1.013					489	2.05
				592	1.01					589.279	835.14					243	5.063					490	6.93
				593	1.01					590.226	178.963					243	14.18					490	4.09
				595	1.01					590.276	1406.56					243	2.025					490	2.03
				595	1.01					591.249	1122.6					243	1.013					491	8.69
				596	1.01					591.303	57.6562					243	1.013					492	1.01
				596	1.01					591.782	7029.99					243	2.025					493	1.01
				598	3.04					592.218	19770.6					244	1.013					493	1.73
				599	1.01					592.282	5016.94					244	4.051					493	2.03
				599	1.01					592.783	1592.58					244	5.063					494	4.57
				601	1.01					593.221	4997.98					244	2.025					494	1.01
				602	5.06					593.281	764.011					244	2.025					495	3.98
				603	1.01					593.778	75.4083					244	1.013					495	8.61
				603	2.03					594.225	1085.54					245	1.013					496	86.4
				604	5.06					595.232	544.468					245	17.04					496	45.1
				605	2.03					596.25	373.166					245	2.025					497	17.6
				605	1.01					597.251	59.1405					245	1.013					497	1.64
				606	1.01					598.23	26485.7					245	1.013					498	1.52
				606	1.01					599.232	6847.65					246	1.013					499	14.9
				607	1.01					600.234	1589.65					246	11.14					499	1.63
				607	1.01					601.24	228.653					246	2.025					500	1.01
				608	1.01					601.273	106.588					246	4.051					500	7.6
				609	1.01					602.268	57.4586					246	2.025					501	1.01
				610	1.01					602.348	76.9202					246	2.025					502	1.01
				611	2.03					602.772	207.044					246	1.013					502	14.8
				612	5.06					603.291	1626.39					247	3.038					503	14.9
				612	1.01					604.239	53.6359					247	4.051					503	9.88
				613	1.01					604.292	692.433					247	115.3					504	8.17
				613	1.01					605.275	485.949					247	3.038					504	14.7
				614	1.01					606.284	810.364					247	3.038					504	6.08
				615	2.03					607.273	576.175					247	2.025					505	758
				616	2.03					608.191	675.876					247	3.038					505	394
				618	5.06					608.278	57.92					248	2.025					506	161
				618	2.03					609.194	174.616					248	4.051					506	34.5
				619	1.01					610.192	122.162					248	24.81					508	2.16
				620	2.03					611.261	340.206					248	1.013					509	1.1
				623	1.01					611.291	73.9083					249	5.063					509	1.89
				624	2.03					612.267	209.574					249	7.598					510	2.18
				625	1.01					613.268	1636.52					249	2.025					510	14
				625	1.01					614.203	1923.59					249	1.013					511	6.34
				626	1.01					614.269	433.774					249	2.025					512	1.19
				626	1.01					615.207	558.762					250	1.013					512	3.84
				627	2.03					616.207	294.771					250	8.101					512	2.03
				627	1.01					617.246	429.965					250	2.025					513	3.35
				627	1.01					618.258	691.407					250	1.013					513	1.69
				628	1.01					618.294	63.9241					250	2.025					514	1.52
				628	2.03					619.256	166.145					251	5.063					514	1.62
				631	3.04					620.285	379.831					251	11.14					515	1.62
				632	1.01					620.784	2206.2					251	1.013					515	1.82
				633	1.01					621.278	1954.62					251	3.038					516	26.9
				634	3.04					621.785	441.36					252	2.025					516	9.95
				634	2.03					622.267	620.264					252	7.006					517	57
				636	1.01					622.788	77.3133					252	2.025					517	19.5
				637	2.02					623.265	124.232					252	1.013					518	24
				640	3.04					623.307	803.981					252	4.051					518	6.17
				642	1.01					624.249	57.0815					252	1.013					518	3.57
				643	1.01					624.293	3462.96					252	1.013					519	1.01
				643	1.01					625.291	1311.51					252	3.038					519	4.57
				643	3.04					626.239	62.5867					253	9.114					519	1.92
				645	2.02					626.288	359.25					253	5.063					519	3.44
				645	1.01					627.303	129.472					253	1.013					520	2.24
				646	2.02					627.8	127.004					253	1.013					522	1.26
				647	2.02					628.289	134.23					253	3.038					522	1.52
				647	2.02					629.267	56.5346					254	3.038					523	1.39
				648	2.02					630.293	4424.83					254	10					523	2.42
				648	1.01					631.282	5314.93					254	1.013					524	24.8
				650	1.01					632.239	325.942					254	2.025					524	9.13
				650	1.01					632.287	2264.06					254	1.013					524	2.29
				651	1.01					632.774	51.8415					254	1.013					525	4.8
				651	1.01					633.244	1727.16					254	1.013					525	1.82
				652	1.01					633.289	598.781					255	112.4					526	45.5
				653	2.02					633.335	66.8859					255	4.051					526	39.2
				655	1.01					634.252	707.573					255	2.025					527	12.3
				655	1.01					634.305	54.3787					255	3.038					527	7.3
				655	2.02					635.249	264.383					255	2.025					528	3.23
				656	2.02					635.293	218.792					255	1.013					529	1.24
				656	1.01					636.264	605.72					256	6.076					529	2.68
				657	1.01					636.303	90.8144					256	119.7					531	3.47
				658	1.01					637.254	654.525					256	3.851					531	13.5
				658	1.01					638.268	365.134					256	1.013					532	12.5
				663	2.02					639.266	117.463					257	24.3					532	4.72
				663	1.01					640.244	138.6					257	10.82					532	4.3
				664	2.02					641.248	61.968					257	1.013					533	3.87
				666	2.02					643.285	78.14					257	4.051					533	8.69
				668	13.2					644.232	57.6557					257	1.013					534	4.51
				669	3.04					645.304	128.952					258	1.013					534	1.52
				669	2.02					646.286	435.729					258	11.14					535	8.16
				670	3.04					647.289	362.221					258	3.038					535	1.52
				670	1.01					648.304	12816.6					258	1.013					536	3.05
				671	1.01					649.217	64.5942					258	1.013					537	4.43
				672	1.01					649.303	5747.39					258	2.025					537	5.57
				673	1.01					649.796	161.468					259	3.038					538	1.45
				675	3.04					650.299	2131.68					259	7.089					538	2.53
				676	2.02					651.313	2855.37					259	1.013					538	2.03
				676	1.01					652.299	9863.75					259	1.013					539	2.12
				678	1.01					653.301	3367.49					259	1.013					539	1.52
				681	3.04					654.301	810.617					260	6.076					539	1.52
				681	1.01					655.809	987.119					260	9.469					541	4.05
				681	1.01					656.307	944.223					260	1.013					541	4.64
				683	1.01					656.81	261.254					260	1.013					541	2.03
				684	1.01					657.269	3773.26					260	1.013					542	1.29
				684	2.02					658.259	2200.93					261	1.013					542	3.07
				685	1.01					658.311	164.244					261	9.114					542	1.01
				685	1.01					659.263	678.486					261	6.076					543	1.71
				686	1.01					660.261	291.384					262	1.013					543	2.03
				686	1.01					660.31	398.512					262	4.051					544	7.18
				687	1.01					661.265	61.0896					262	4.051					544	3.04
				688	1.01					661.336	1303.91					262	2.025					545	12.2
				689	2.02					662.276	848.856					262	1.013					545	2.03
				690	2.02					662.334	431.292					263	2.025					546	4.05
				690	4.05					663.307	1007.22					263	3.038					546	7.09
				691	9.11					664.287	3787.99					263	1.013					547	4.39
				691	2.02					665.248	69.045					263	1.013					547	4.05
				692	1.01					665.298	1602.1					263	1.013					548	7.66
				697	1.01					666.308	1100.27					264	1.013					548	7.09
				699	2.02					667.306	121.83					264	19.24					549	3.09
				699	1.01					668.282	1402.38					264	3.038					550	1.01
				700	2.02					669.285	430.221					264	1.013					551	1.01
				701	1.01					670.282	982.015					265	8.101					551	2.03
				701	1.01					671.24	72.3156					265	10.14					552	2.03
				703	1.01					671.282	1444.56					265	3.038					553	3.99
				704	3.04					672.307	1937.75					265	2.025					553	2.49
				705	1.01					673.304	1098.75					266	1.013					553	2.03
				706	6.07					674.306	1508					266	6.076					554	6.37
				706	1.01					675.293	1572.87					266	1.013					554	6.43
				707	3.04					676.299	3006.17					266	5.063					554	7.09
				707	2.02					677.308	1503.05					266	3.038					555	4.14
				708	1.01					678.265	58.9226					266	2.025					555	2.03
				709	1.01					678.31	667.18					267	34.48					556	1.11
				711	1.01					679.276	135.423					267	4.051					556	2.53
				712	1.01					679.308	210.689					267	4.051					557	1.54
				713	1.01					680.23	68.0049					267	1.013					557	1.01
				713	2.02					680.285	825.149					267	1.013					558	4.42
				715	1.01					680.325	864.697					267	1.013					558	1.01
				716	4.05					681.311	1097.13					268	9.114					559	7.45
				717	81.8					682.301	946.093					268	10.13					560	1.96
				717	13.2					683.299	235.957					268	1.013					560	10.2
				718	14.2					684.311	575.072					268	1.013					561	10.1
				719	11.1					684.811	532.886					269	2.033					561	3.04
				720	10.1					685.254	80.1207					269	3.008					562	2.03
				720	3.04					685.301	2000.07					269	8.101					563	2.62
				725	1.82					685.81	72.6735					269	2.025					563	1.01
				725	1.01					686.297	544.371					269	1.013					564	1.01
				728	1.01					687.285	225.164					270	3.038					565	1.1
				728	1.01					688.309	693.642					270	3.038					566	1.01
				729	2.02					688.349	744.047					270	5.063					567	6.48
				730	1.01					689.271	55.4704					270	1.013					568	4.09
				730	1.01					689.329	815.649					271	4.051					568	5.06
				731	2.02					690.311	3421.71					271	4.051					569	11.4
				731	2.02					691.291	4856.38					271	6.076					569	2.03
				733	1.01					692.286	238.81					272	10.13					570	12.2
				734	2.02					692.322	4970.77					272	7.089					570	2.03
				735	137					693.244	473.204					272	1.013					571	1.52
				736	71.9					693.325	1913.93					272	1.013					572	1.01
				737	7.08					694.295	749.513					272	1.013					572	1.52
				737	2.02					694.341	1314.35					273	2.025					572	1.01
				738	4.05					695.295	529.847					273	56.92					573	1.23
				739	1.01					695.338	2025.57					273	6.076					573	1.01
				740	1.01					696.287	379.895					273	1.013					574	21.9
				741	1.01					696.34	702.373					273	2.025					574	1.01
				743	1.01					697.284	219.531					274	7.089					575	8.7
				744	1.01					697.336	51.3556					274	15.66					575	1.01
				748	1.01					698.292	40826					274	5.605					576	2.19
				749	1.01					699.247	52.5926					274	1.013					576	3.04
				749	1.01					699.295	12828.6					274	4.051					577	2.36
				754	1.01					700.298	3470.73					274	3.038					577	1.73
				757	4.05					701.315	1352.1					275	2.025					577	1.01
				758	3.04					702.267	200.487					275	8.101					581	2.03
				759	2.02					702.312	3600.45					275	4.051					582	3.17
				759	3.04					703.314	2080.46					275	2.025					582	1.01
				761	2.02					704.283	3392.06					275	1.013					583	2.01
				763	1.01					705.289	1603.31					275	2.025					583	2.18
				763	1.01					706.303	725.182					275	7.71					584	5.05
				766	1.01					706.831	50.4278					276	51.12					584	1.01
				768	1.01					707.285	2099.43					276	1.662					585	1.01
				775	1.01					708.324	181949					276	2.025					585	1.01
				776	1.01					709.326	65177.6					276	1.013					586	2.53
				777	2.02					710.328	16217					276	1.013					586	1.01
				778	3.04					711.328	3146.95					277	19.06					587	2.03
				779	2.02					712.268	60.2801					277	6.076					587	2.7
				779	2.02					712.329	509.593					277	1.013					588	5.41
				781	1.01					714.283	645.424					277	1.013					588	15.1
				782	1.01					715.284	180.765					277	4.051					588	6.07
				782	1.01					715.777	365.612					277	1.013					589	7.09
				783	2.02					716.284	246.97					278	3.038					589	6.66
				784	1.01					716.777	50.9704					278	7.089					590	10.6
				786	1.01					718.275	302.788					278	5.063					590	5.06
				787	7.08					718.316	249.054					278	4.051					591	4.05
				788	2.02					719.279	107.369					278	92.83					591	8.16
				789	3.04					719.339	28467.3					279	286.3					591	4.16
				791	1.01					720.274	18490.7					279	2.025					591	3.04
				793	1.01					720.327	40052.3					279	1.013					592	3
				796	1.01					721.277	6222.07					279	2.025					592	1.01
				796	1.01					721.328	13541.1					279	3.038					595	1.47
				800	1.01					722.278	2097.86					280	52.29					596	2.41
				801	2.02					722.33	3466.78					280	6.491					597	2.37
				802	1.01					722.774	288.775					280	2.025					597	1.01
				804	2.02					723.279	724.86					280	12.15					597	1.01
				805	1.01					723.331	812.843					281	1.013					598	2.03
				806	1.01					723.776	53.5667					281	4.051					599	2.03
				806	1.01					724.28	84.0485					281	1.013					600	1.86
				807	1.01					724.34	4890.9					281	2.025					600	3.44
				808	1.01					725.307	3017.8					281	1.013					601	6.86
				810	1.01					725.355	1071.92					282	18.51					601	1.01
				811	1.01					726.309	1138.77					282	1.013					602	18.2
				813	1.01					726.352	158.081					282	3.038					603	36.8
				815	1.01					727.313	60.7161					283	2.025					603	2.03
				815	1.01					729.289	240.811					283	1.013					604	2.03
				815	1.01					729.8	52.4274					283	10.13					604	2.03
				816	3.04					730.299	3360.82					283	1.013					605	3.04
				817	1.01					730.793	1121.48					283	1.013					605	2.03
				818	2.02					731.3	1330.97					284	5.063					606	2.56
				819	1.01					731.386	1061.75					284	3.697					606	1.01
				821	1.01					731.795	258.601					284	3.038					610	1.01
				824	1.01					732.293	2611.09					284	2.025					611	9.23
				825	1.01					732.388	325.964					284	2.025					611	6.07
				825	1.01					733.297	971.327					284	2.025					612	1.01
				826	1.01					733.388	50.2316					285	17.22					612	2.62
				831	1.01					734.303	342.142					285	6.076					612	3.04
				832	1.01					735.321	382.018					285	10.13					613	2.03
				833	1.01					736.247	1683.63					285	95.19					614	1.12
				834	1.01					736.321	907.062					285	2.025					614	2.03
				836	2.02					737.108	60.8649					286	24.75					615	3.23
				839	1.01					737.159	66.577					286	6.076					616	62
				840	1.01					737.351	2637496					286	1.013					616	2.03
				841	1.01					738.187	69.5734					286	5.063					617	26
				842	1.01					738.352	1006066					286	1.013					618	9.49
				843	1.01					739.196	158.731					287	5.063					618	2.03
				847	1.01					739.354	239227					287	12.47					618	3.04
				848	1.01					740.355	45202.4					287	4.051					619	2.2
				851	1.01					741.353	7206.14					287	3.038					620	1.46
				851	1.01					741.778	56.1441					287	4.051					620	1.01
				853	1.01					742.277	60.7521					287	1.013					621	1.92
				855	1.01					742.348	1265.88					287	2.025					622	1.01
				860	1.01					743.313	446.142					288	5.063					623	1.66
				862	1.01					745.283	67.9629					288	2.025					623	7.09
				864	1.01					746.27	71.756					288	2.025					624	2.53
				868	1.01					746.361	371.613					288	1.013					624	1.59
				871	2.02					748.293	1163.37					288	3.038					624	2.03
				872	1.01					748.353	54.8334					289	12.15					625	2.47
				872	1.01					749.28	1364.24					289	1.013					625	1.9
				874	1.01					749.764	62.4538					289	3.038					626	87.8
				874	1.01					750.306	1765.45					289	2.025					627	48.5
				877	1.01					751.308	620.693					289	2.025					627	11.1
				879	1.01					751.362	438.887					290	225.5					628	3.06
				880	1.01					752.342	563.747					290	1.013					628	1.8
				881	1.01					753.35	54.7731					290	1.013					628	1.01
				881	1.01					754.278	259.056					290	3.038					629	1.01
				886	1.01					754.322	54.6872					290	3.038					630	21
				887	1.01					755.312	30675.7					290	2.025					630	2.03
				887	1.01					756.315	10302.7					291	157.5					630	2.03
				891	3.04					757.317	2987.83					291	6.076					631	3.47
				892	1.01					758.322	522.971					291	2.025					631	1.01
				893	1.01					759.331	13421					291	1.013					632	5.95
				893	1.01					760.325	8251.3					291	2.025					632	1.01
				899	1.01					761.236	67.2007					291	2.025					633	5.26
				900	1.01					761.311	12113.7					292	20.28					633	1.01
				901	2.02					762.31	4320.15					292	6.837					633	2.03
				903	1.01					763.322	1914.39					292	1.013					634	3.5
				904	1.01					764.242	136.728					292	4.051					634	2.69
				904	3.04					764.326	2251.97					292	2.025					636	2.02
				905	3.04					765.334	970.4					293	44.56					637	1.01
				906	1.01					766.335	323.03					293	5.57					638	21.1
				907	2.02					768.341	232.119					293	1.013					638	9.48
				908	1.01					769.363	2388.98					293	3.038					639	10.7
				908	146					770.267	51.1118					293	27.34					639	2.02
				909	77.9					770.313	142.91					293	3.038					640	3.13
				910	19.8					770.366	876.653					294	15.19					640	2.48
				911	6.07					770.812	53.5617					294	6.076					640	3.04
				912	2.02					771.369	52.0522					294	1.013					641	3.93
				914	1.01					772.311	599.671					294	1.013					641	1.01
				915	1.01					772.412	193.671					294	4.051					642	1.01
				919	1.01					773.326	393.91					294	6.888					644	1.01
				920	1.01					773.409	78.0985					294	2.025					645	10.3
				920	1.01					774.298	595.412					295	18.56					646	17.4
				922	2.02					774.351	117.922					295	9.114					647	13.2
				923	1.01					775.302	1153.01					295	6.076					647	5.06
				923	2.02					776.301	911.345					296	2.025					647	2.02
				924	3.04					776.361	52.0049					296	3.038					648	5.09
				924	4.05					777.293	7769.31					296	7.089					648	7.09
				926	1.01					777.341	115.321					296	1.013					649	6.43
				928	1.01					777.811	171.374					296	1.013					649	2.02
				929	1.01					778.298	3014.03					297	6.076					651	1.01
				931	5.06					779.294	1102.79					297	14.12					652	1.24
				932	6.07					780.291	284.57					297	14.18					653	1.85
				933	3.56					780.386	53.8095					297	1.013					654	2.3
				933	5.89					781.305	480.268					297	1.013					654	4.88
				934	10.7					781.375	1054.31					298	7.481					655	5.57
				935	13.2					782.368	358.528					298	2.532					656	2.81
				935	11.1					785.355	705.282					298	2.025					656	2.91
				936	14.3					786.305	791.325					298	1.013					656	2.02
				937	2550					786.355	215.398					298	1.013					657	2.24
				938	1110					787.308	289.021					299	6.243					657	1.01
				939	302					788.359	117.954					299	7.089					657	4.11
				940	56.2					788.404	85.156					299	3.038					658	2.21
				942	13.3					789.317	177.874					299	1.013					658	2.02
				942	2					789.364	222.114					299	7.089					658	2.02
				943	1.01					790.26	1551.83					299	1.013					659	1.01
				945	1.01					790.342	1036.94					300	10.13					659	3.04
				946	1.01					791.269	822.985					300	2.025					660	1.71
				947	1.57					791.354	703.368					300	1.013					660	3.04
				948	2.02					793.261	873.921					300	1.013					661	1.01
				950	9.1					794.289	291.3					301	6.076					662	3.06
				950	6.07					794.37	637.222					301	6.076					662	7.09
				951	1.01					795.266	104.917					301	30.38					663	4.1
				952	3.04					795.354	6230.18					301	2.025					663	1.87
				954	1.01					796.275	340.217					302	6.076					663	5.06
				954	1.01					796.355	2463.6					302	23.18					664	2.15
				956	1.01					797.281	106.802					302	1.013					664	1.01
				956	2.02					797.356	770.497					302	2.025					664	1.01
				956	3.89					798.304	196.125					302	2.025					665	1.01
				957	2.02					798.354	279.894					303	22.72					666	1.01
				959	3.04					799.32	178.697					303	2.025					667	1.01
				959	9.1					801.363	496.2					303	1.013					667	1.9
				960	6.07					802.342	931.891					303	1.013					669	5.65
				960	4.05					803.351	263.999					303	1.013					669	1.01
				961	2.02					805.316	862.08					303	1.013					670	2.32
				964	2.02					806.333	353.258					304	6.076					671	5.24
				964	5.86					808.311	55.3006					304	5.063					671	2.02
				965	9.1					808.384	9550.93					304	3.038					671	3.04
				965	5.06					809.385	4158.26					304	1.013					673	2.08
				966	5.06					810.386	1074.88					304	4.051					673	4.34
				967	3.04					811.384	922.537					304	4.051					674	10.5
				968	1.01					812.332	122.45					305	5.063					675	21.6
				970	1.01					812.372	184.089					305	1.013					675	4.05
				973	1.01					813.362	284.156					306	12.36					676	3.43
				973	1.01					814.333	430.003					306	12.96					676	2.02
				975	1.01					816.401	1037.11					306	2.025					676	2.02
				975	1.01					817.401	377.871					306	1.013					677	1.43
				976	1.01					818.395	73.254					306	5.063					678	2.38
				977	3.04					819.4	1065.99					306	2.025					678	1.01
				977	1.01					820.399	337.054					306	1.013					679	2.77
				978	1.01					821.308	65.7161					307	27.05					680	1.01
				980	3.03					822.363	2401.37					307	7.089					681	5.85
				981	1.01					823.371	1094.78					307	1.013					681	2.02
				984	3.03					824.379	1156.66					307	4.051					682	2.58
				985	1.01					825.372	662.121					307	1.013					683	1.01
				985	1.01					826.383	4713.9					307	1.013					684	1.59
				986	1.01					827.378	2755.4					308	11.14					684	1.01
				987	1.01					828.379	842.67					308	3.038					685	2.2
				987	1.01					829.374	137.742					308	1.013					685	2.02
				989	1.01					830.365	853.954					308	1.013					686	2
				990	1.01					831.353	466.681					309	4.051					687	9
				990	2.02					831.834	56.5085					309	1.013					687	1.83
				991	1.01					832.337	148.393					309	2.025					688	2.58
				991	3.03					833.366	250.25					309	1.013					688	2.02
				992	2.02					834.369	577.597					310	3.038					689	5.7
				993	2.02					835.33	80.0133					310	3.038					689	1.61
				995	1.01					835.381	103.169					310	1.013					690	1.76
				996	1.01					836.316	387.54					311	1.013					691	1.64
				997	1.01					837.325	65.9922					311	4.051					691	1.02
				998	1.01					837.374	813.142					311	1.013					691	1.98
				1002	1.01					838.328	59.7662					311	1.013					692	1.01
				1003	1.01					838.379	334.971					311	1.013					693	1.06
				1003	1.01					839.392	1470.54					311	1.013					693	1.53
				1005	1.01					840.396	507.46					312	10.13					694	2.49
				1007	1.01					841.416	51.2841					312	2.025					694	1.01
				1008	1.01					845.377	72.4748					312	1.013					696	13
				1009	1.01					845.415	51.5727					312	3.038					697	174
				1009	1.01					846.353	397.765					313	20.25					698	57.3
				1011	1.01					848.354	1210.32					313	6.076					698	6.07
				1012	3.03					849.38	1273.12					313	1.013					699	11.5
				1012	1.01					850.383	439.116					313	9.114					699	2.34
				1014	1.01					851.378	3178.79					313	9.114					700	4.71
				1015	1.01					852.377	1631.85					314	7.089					700	1.19
				1016	1.01					853.344	124.35					314	2.025					701	2.31
				1017	1.01					853.393	1029.88					314	3.038					701	1.01
				1019	1.01					854.334	57.38					314	1.013					702	2.31
				1021	1.01					854.389	9843.91					314	4.051					702	1.01
				1022	1.01					855.392	3823.98					315	18.23					703	1.01
				1022	2.02					856.393	1048.68					315	1.013					703	3.04
				1023	1.01					857.388	165.077					315	1.013					704	3.24
				1025	1.01					859.356	1627					315	1.013					705	3.49
				1026	1.01					860.358	736.841					315	1.013					706	1.01
				1028	1.01					861.355	778.839					316	5.063					706	1.27
				1029	1.01					862.358	125.026					316	4.051					707	3.12
				1030	1.01					863.368	284.261					316	2.025					707	2.88
				1034	1.01					864.37	190.688					316	1.013					708	4.34
				1035	1.01					865.339	118.852					317	12.15					708	5.06
				1036	1.01					865.4	214.017					317	58.73					709	1.01
				1040	1.01					867.373	559.868					317	8.101					709	1.5
				1042	2.02					867.397	206.397					317	2.025					711	1.78
				1043	1.01					868.364	459.099					317	2.025					711	4.05
				1044	1.01					868.404	287.608					318	6.076					712	1.01
				1045	1.01					869.389	1036.05					318	3.038					713	1.78
				1046	2.02					870.382	851.003					318	1.013					713	1.01
				1047	1.01					871.357	3354.6					319	12.15					714	7.57
				1049	1.01					872.359	1216.08					319	4.051					714	1.22
				1050	6.07					873.362	203.419					319	1.013					715	3.04
				1052	2.02					874.368	546.893					319	1.013					716	5.06
				1057	1.01					874.387	51.6628					319	1.013					717	12.4
				1057	1.01					875.375	177.057					319	1.013					717	4.05
				1059	3.03					879.419	60.1923					320	4.051					718	31.1
				1080	1.01					883.402	732.987					320	3.038					719	28.2
				1081	1.01					884.388	2997.09					320	2.025					719	1.01
				1083	1.01					885.391	1062.41					321	5.063					720	4.64
				1085	1.01					886.391	361.187					321	3.038					721	4.35
				1087	1.01					890.402	152.509					321	1.013					722	3.79
				1089	1.01					890.435	67.1655					321	3.038					723	1.01
				1095	1.01					892.364	187.844					321	6.076					723	1.01
				1097	1.01					893.38	1135.69					322	10.13					725	1.29
				1100	1.01					894.375	816.277					322	1.013					725	2.02
				1101	1.01					894.432	65.1					322	1.013					726	10.2
				1109	2.02					895.382	195.509					322	1.013					726	6.07
				1110	1.01					896.393	214.918					322	2.025					727	1.29
				1111	1.01					897.419	6078.62					323	1.013					727	3.67
				1112	1.01					898.421	2604.22					323	7.089					728	1.01
				1115	1.01					899.408	1543.07					323	2.025					728	2.02
				1116	1.01					900.4	945.37					324	6.076					729	1.4
				1118	1.01					901.385	633.848					324	7.089					729	1.01
				1119	1.01					902.366	135.416					324	1.013					730	4.05
				1123	1.01					905.381	518.257					324	3.038					730	1.01
				1123	1.01					906.378	334.002					325	4.051					731	1.01
				1124	2.02					907.367	158.923					325	1.013					732	1.7
				1128	2.02					909.399	1523.39					325	1.013					732	2.02
				1134	1.01					910.414	4385.92					326	4.051					732	2.69
				1135	1.01					911.399	822612					326	4.051					733	1.01
				1137	1.01					912.403	342747					326	1.013					734	1.3
				1138	1.01					913.405	96769					326	3.038					734	1.01
				1141	1.01					914.406	20558.1					326	1.013					734	2.02
				1143	1.01					915.408	3947.13					326	8.101					735	9.39
				1146	1.01					916.409	876.032					327	7.089					735	5.28
				1147	1.01					919.4	376.554					327	1.013					736	1.01
				1148	1.01					920.403	149.92					327	2.025					736	2.02
				1151	1.01					922.414	9808.95					327	10.52					737	3.04
				1153	1.01					923.408	8056.97					328	5.063					737	1.01
				1154	1.01					924.407	3378.02					328	3.038					738	1.12
				1157	1.01					925.411	1140.3					328	1.013					740	1.01
				1159	1.01					926.429	711.763					328	5.874					741	1.01
				1161	2.02					927.423	15551.2					329	14.18					742	34.4
				1162	1.01					928.403	11676.8					329	3.038					742	2.02
				1163	1.01					929.4	5184.68					329	1.013					743	10.1
				1165	2.02					930.389	956.024					330	3.038					743	5.06
				1168	1.01					930.437	381.236					330	3.038					744	9.11
				1169	2.02					931.392	520.484					330	1.013					745	1.01
				1170	1.01					932.396	603.408					330	1.013					746	1.2
				1171	1.01					933.38	59185.7					330	1.013					746	2.02
				1172	2.02					934.383	25377.2					330	1.013					747	1.01
				1173	2.02					934.769	58.5667					331	3.038					748	2.02
				1174	1.01					934.987	64.5297					331	2.025					749	4.05
				1177	1.01					935.103	55.8095					332	7.089					749	2.02
				1178	2.02					935.384	8091.84					332	7.089					749	1.01
				1180	1.01					936.391	2420.51					332	1.013					750	2.02
				1181	4.04					936.5	58.6967					332	1.013					750	1.01
				1183	2.02					937.394	597.887					333	6.076					751	1.01
				1184	2.02					937.89	1213.38					333	1.013					752	3.46
				1192	1.01					938.392	1117.86					333	1.013					752	17.3
				1196	2.02					938.655	64.1815					333	1.013					753	2.02
				1198	1.01					938.713	54.4194					334	6.835					754	4.76
				1202	3.03					938.9	420.297					334	3.038					754	3.09
				1203	1.01					939.175	69.4866					334	2.025					755	3.04
				1204	2.02					939.342	56.5014					334	2.025					755	3.04
				1204	1.01					939.394	2262.08					334	13.16					756	1.01
				1207	1.01					939.874	220.531					335	5.063					757	1.01
				1208	1.01					939.919	96.5671					335	3.038					757	2.02
				1210	1.01					940.014	125.613					335	2.025					758	3.47
				1211	1.01					940.429	6913055					335	1.013					760	36.6
				1214	1.01					941.35	3922.41					336	15.19					761	14.8
				1216	1.01					941.43	4189463					336	5.063					761	9.23
				1216	1.01					942.359	753.178					336	1.013					762	2.38
				1220	1.01					942.431	1389289					336	1.013					762	1.01
				1221	1.01					943.434	291674					336	4.051					763	3.91
				1222	1.01					944.435	55741.5					337	3.038					763	3.04
				1223	1.01					944.895	59.8319					337	9.114					763	1.58
				1225	2.02					944.996	50.1267					337	1.013					764	3.43
				1238	1.01					945.199	51.9639					337	1.013					764	1.84
				1240	2.02					945.435	9015.75					338	16.79					765	1.01
				1244	1.01					945.571	194.438					338	1.013					765	1.81
				1245	1.01					945.699	57.6664					338	1.013					766	1.01
				1249	3.03					945.791	52.1414					338	1.013					767	2.02
				1250	9.1					945.88	110.236					339	2.025					768	3.84
				1256	2.02					946.382	76.2707					339	1.013					768	4.05
				1260	1.01					946.43	1619.87					339	1.013					769	3.92
				1261	1.01					947.415	255.982					339	1.013					769	1.01
				1266	1.01					948.426	66.8611					339	1.013					770	2.02
				1268	2.02					949.358	4913.63					340	7.934					771	3.04
				1287	1.01					949.885	57.3					340	2.025					772	60
				1297	1.01					950.355	2111.47					340	1.013					773	30.7
				1298	1.01					950.409	218.679					340	2.025					773	11.4
				1300	2.02					951.364	1200.13					340	2.025					774	3.04
				1301	1.01					951.913	72.9145					341	1.013					774	5.32
				1302	1.01					952.403	6932.74					341	3.038					775	1.01
				1307	1.01					952.905	6140.38					341	2.025					776	1.41
				1309	1.01					953.407	3430.55					341	1.013					777	2.77
				1315	1.01					953.905	1326.6					341	1.013					777	2.02
				1319	1.01					954.433	2036.26					341	3.038					778	2.02
				1324	1.01					955.361	104.697					342	3.038					778	3.43
				1326	1.01					955.437	870.367					342	2.025					779	2.02
				1328	1.01					956.379	110.411					342	1.013					780	1.36
				1335	1.01					956.433	372.886					342	2.025					782	3.04
				1342	1.01					957.335	53.49					342	6.076					784	1.01
				1344	1.01					957.406	1114.28					343	7.089					785	1.01
				1350	1.01					958.408	393.3					343	1.013					786	3.04
				1354	1.01					959.397	1599.89					343	1.013					786	2.02
				1355	1.01					959.899	1274.73					343	1.013					786	5.04
				1359	1.01					960.4	864.768					343	1.013					788	25.3
				1365	1.01					960.901	139.642					344	4.051					789	11.1
				1371	1.01					961.393	442.758					344	2.025					789	4.05
				1379	1.01					962.407	449205					344	2.025					790	11.1
				1380	1.01					963.409	199112					344	4.051					790	3.04
				1382	1.01					964.41	59674.8					345	2.025					791	2.02
				1385	1.01					964.899	58.7946					345	1.013					792	2.02
				1389	1.01					965.411	13785.8					345	1.013					792	4.05
				1392	1.01					966.411	2939.83					346	2.025					793	4.05
				1399	1.01					966.878	414.354					346	2.025					793	2.02
				1399	3.03					967.424	2247.6					346	1.013					794	1.01
				1405	3.03					967.884	262.016					346	1.013					795	1.76
				1406	8.09					968.364	87.7367					346	1.013					796	1.01
				1407	1.01					968.429	1418.96					346	10.13					799	1.01
				1411	1.01					969.443	1265.36					347	19.43					799	1.01
				1413	1.01					970.438	1306.56					347	2.025					800	3.04
				1416	1.01					971.425	806.726					347	1.013					801	1.01
				1418	1.01					971.879	56.1422					347	3.038					802	3.04
				1421	2.02					972.427	173.484					347	7.724					803	8.1
				1426	1.01					973.422	51.115					348	8.101					804	6.07
				1439	1.01					976.435	57.2722					348	1.013					805	9.11
				1442	1.01					977.369	2315.45					348	1.013					806	28.1
				1454	1.01					977.422	70.1953					348	3.038					806	15.2
				1456	1.01					978.375	35017.1					349	6.076					807	22.2
				1458	1.01					979.378	15787					349	2.025					808	8.06
				1463	1.01					979.48	933.79					349	2.025					809	3
				1472	1.01					980.38	5769.27					350	2.025					810	1.79
				1478	2.02					980.47	1130.91					350	1.013					811	1.79
				1479	1.01					981.385	1754.96					350	1.013					811	1.01
				1486	1.01					981.463	715.944					350	1.013					813	1.2
				1487	1.01					982.378	577.338					350	1.013					813	4.01
				1494	1.01					982.446	280.166					351	5.063					814	1.01
				1495	1.01					983.37	61.472					351	1.013					815	1.01
				1500	1.01					984.387	1510.68					351	3.038					816	1.01
				1505	1.01					984.448	2509.21					351	1.013					817	4.4
				1507	1.01					985.392	877.201					352	2.025					818	3.04
				1507	1.01					985.448	1319.98					352	23.57					818	6.07
				1525	1.01					986.384	241.664					352	8.101					819	2.02
				1526	1.01					986.439	248.812					352	10.13					820	29.3
				1531	1.01					987.457	55.6736					353	10.13					821	13.2
				1537	1.01					989.418	51.7844					353	8.101					821	1.01
				1547	1.01					991.398	1492.83					353	2.025					822	4.71
				1548	1.01					992.4	541.281					353	2.025					822	1.01
				1550	2.02					993.333	362.295					353	7.089					824	5.08
				1552	1.01					993.4	142.321					354	19.16					824	1.01
				1557	1.01					994.341	1103.63					354	6.076					825	1.01
				1559	1.01					994.407	65.6002					354	1.013					826	1.01
				1560	3.03					995.345	446.106					354	5.063					826	1.01
				1561	2.02					997.443	3136.12					355	8.101					828	3.06
				1562	4.04					998.429	17066.8					355	6.076					828	2.02
				1563	1.01					999.432	8104.66					355	4.051					829	1.01
				1564	1.01					1000.43	2813.72					355	2.025					830	3.04
				1565	1.01					1001.43	1189.21					356	2.025					831	2.02
				1577	1.01					1002.43	330.789					356	2.025					832	8.09
				1579	1.01					1010.48	194.696					356	1.013					832	7.08
				1584	1.01					1011.46	1449.07					356	3.038					833	6.07
				1589	1.01					1012.46	693.991					357	2.025					834	14.2
				1592	1.01					1013.38	2869.76					357	2.025					835	8.09
				1607	1.01					1013.46	307.924					357	3.038					835	2.02
				1608	1.01					1014.38	1283.62					358	1.013					836	1.01
				1609	2.02					1014.46	825.967					358	2.025					837	1.01
				1614	1.01					1015.37	1047.85					359	1.013					837	1.01
				1616	1.01					1015.46	388.106					359	4.051					838	1.01
				1620	1.01					1016.36	442.391					359	1.013					839	1.01
				1626	1.01					1017.4	1053.37					359	6.076					840	1.01
				1627	1.01					1018.4	303.478					360	2.025					840	2.02
				1629	1.01					1019.42	211.943					360	1.013					841	1.01
				1631	3.03					1020.42	393.76					360	2.025					842	3.04
				1638	1.01					1021.43	133.222					360	2.025					842	3.04
				1638	1.01					1025.44	7437.79					361	2.025					842	2.02
				1640	3.03					1026.45	4833.9					361	1.013					843	5.06
				1644	1.01					1027.45	4248.07					362	1.013					844	4.05
				1645	2.02					1028.45	2345.44					362	1.013					845	15.2
				1649	1.01					1029.34	1767.34					362	3.038					845	1.01
				1652	2.02					1029.45	998.335					363	5.063					846	4.05
				1654	1.01					1030.35	678.402					363	3.038					846	2.02
				1668	1.01					1030.46	308.755					363	2.025					846	3.04
				1670	1.01					1031.35	320.832					363	4.051					847	1.01
				1674	1.01					1032.35	84.8434					364	8.101					848	2.02
				1680	2.02					1035.37	122.837					364	1.013					848	2.02
				1683	1.01					1036.38	56.136					364	2.025					849	4.56
				1685	1.01					1037.34	56.2794					365	3.038					850	3.04
				1690	1.01					1037.49	97.4163					365	2.025					851	1.53
				1694	1.01					1039.49	594.544					366	1.013					852	7.48
				1698	1.01					1040.49	407.294					366	1.013					853	5.61
				1699	2.02					1041.47	560.464					366	2.025					853	2.39
				1716	2.02					1042.47	259.338					367	2.025					854	2.92
				1718	1.01					1044.31	51.7574					367	1.013					855	1.01
				1722	1.01					1045.31	51.7421					367	3.038					856	1.99
				1728	1.01					1047.42	305.065					367	4.051					856	1.01
				1732	1.01					1048.45	315.326					367	3.038					858	2.54
				1734	1.01					1049.45	86.8612					368	3.038					859	7.6
				1737	3.03					1055.48	379.1					369	8.101					859	3.04
				1739	1.01					1056.49	342.235					369	2.025					859	1.01
				1741	1.01					1057.5	60.0348					369	3.038					860	2.02
				1751	1.01					1062.44	94.6923					370	1.013					860	2.02
				1756	1.01					1063.44	51.803					370	2.025					862	1.01
				1758	1.01					1068.48	907.752					370	5.063					862	3.49
				1760	1.01					1069.48	351.261					370	2.025					863	4.05
				1772	1.01					1070.49	78.332					371	14.18					864	3.04
				1774	1.01					1071.47	749.838					371	6.076					864	2.02
				1785	1.01					1072.46	300.773					371	1.013					865	5.06
				1790	1.01					1073.45	144.879					371	1.013					865	7.54
				1796	1.01					1074.46	128.819					371	5.063					866	2.02
				1805	1.01					1082.48	485.982					372	9.114					867	4.05
				1813	2.02					1083.48	294.322					372	3.038					868	2.48
				1815	1.01					1084.48	128.805					372	11.14					868	2.02
				1818	1.01					1085.47	64.672					373	6.076					868	1.47
				1821	1.01					1087.46	1417.45					373	1.013					869	2.02
				1824	1.01					1088.46	791.262					373	6.076					870	3.04
				1828	1.01					1089.46	190.187					374	1.013					870	3.04
				1834	1.01					1090.46	52.4123					375	3.038					871	1.01
				1836	1.01					1093.42	729.516					375	2.025					871	1.01
				1838	1.01					1094.43	413.667					375	1.013					872	2.02
				1851	1.01					1095.42	168.861					376	3.038					872	2.02
				1853	1.01					1096.51	207.521					376	1.013					873	3.04
				1857	1.01					1097.51	217.741					377	3.038					874	2.02
				1859	1.01					1098.51	83.2005					377	1.013					874	1.59
				1862	1.01					1099.5	57.9898					377	1.013					875	2.02
				1864	1.01					1107.53	53.4243					378	4.051					876	7.96
				1866	2.02					1109.4	224.444					378	1.013					876	2.02
				1866	2.02					1110.39	150.582					378	2.025					877	1.79
				1869	1.92					1111.52	121.14					379	1.013					877	2.9
				1870	4.76					1112.51	1458.85					379	3.038					878	1.01
				1872	1.01					1113.5	827.554					380	10.53					878	2.02
				1888	1.01					1114.51	310.375					380	3.038					879	2.02
				1890	2.02					1125.5	68.7574					380	1.013					879	2.02
				1891	1.01					1129.49	66.9549					381	5.063					880	1.01
				1892	1.01					1130.47	229.753					381	1.013					880	1.01
				1900	1.01					1131.47	79.784					381	1.013					881	4.05
				1906	1.01					1134.48	155.28					381	2.025					882	3.04
				1912	1.01					1135.48	66.3299					381	1.013					883	3.91
				1919	2.02					1143.49	70.8001					382	1.013					883	1.01
				1921	1.01					1169.52	873.818					382	3.038					884	1.01
				1921	1.01					1170.53	681.43					382	2.025					885	7.08
				1923	1.01					1171.53	254.307					383	4.051					885	3.04
				1927	1.01					1172.53	53.7693					383	2.025					886	7.08
				1952	1.01					1182.56	5164.71					383	5.063					887	5
				1971	1.01					1183.56	2925.76					384	1.013					888	2.02
				1979	2.02					1184.56	1007.07					384	1.013					888	4.05
				1980	1.01					1185.56	245.43					384	1.013					888	2.96
				1985	2.02					1186.56	88.1984					384	13.16					889	2.02
				1989	1.01					1200.5	78.0136					385	1.013					889	3.04
				1992	1.01					1218.97	52.7469					385	1.013					890	1.01
				1996	1.01					1233.53	322.992					385	3.038					890	2.02
				2000	1.01					1234.53	207.288					385	4.051					891	2.02
				2002	1.01					1239.57	97.7272					386	3.038					892	6.29
				2005	1.01					1240.56	337.022					386	1.013					892	2.02
				2015	1.01					1241.56	257.347					386	1.013					893	2.02
				2019	1.01					1242.57	90.5298					386	5.063					894	3.04
				2021	1.01					1309.08	54.95					387	2.025					895	2.02
				2022	1.01					1309.59	312.832					387	6.076					895	3.04
				2030	1.01					1310.09	266.012					387	4.051					896	2.25
				2040	1.01					1310.61	243.331					388	1.013					898	3.26
				2062	2.02					1311.62	134.258					388	5.063					899	3.04
				2064	2.02					1368.62	64.6633					388	2.025					900	2.25
				2067	1.01					1395.62	1424.91					388	3.038					902	5.06
				2071	1.01					1396.12	2159.89					389	4.051					903	2.48
				2073	1.01					1396.62	1473.96					389	1.013					903	2.78
				2079	1.01					1397.12	926.808					389	3.038					905	3.8
				2083	1.01					1397.62	255.537					389	5.063					906	5.83
				2088	1.01					1403.62	181.935					390	6.076					906	2.59
				2090	1.01					1404.12	219.876					390	5.063					907	4.79
				2091	1.01					1404.62	197.884					391	139.8					907	9.47
				2098	1.01					1405.12	125.791					391	6.076					908	515
				2103	1.01					1406.59	319.638					391	1.013					909	548
				2109	1.01					1407.6	475.746					391	4.051					910	205
				2111	1.01					1408.1	371.792					391	1.013					911	25.9
				2116	1.01					1408.6	289.481					392	39.68					912	25
				2117	1.01					1409.1	127.147					392	3.038					913	21.6
				2122	1.01					1410.13	25912.4					392	1.013					913	4.75
				2131	1.01					1410.63	35112.3					392	1.013					914	3.07
				2144	1.01					1411.14	26427.8					392	9.114					915	1.17
				2149	1.01					1411.64	14635.6					393	3.038					915	1.01
				2152	1.01					1412.14	6315.44					393	3.038					916	1.12
				2158	1.01					1412.64	2585.24					393	2.025					918	2.36
				2167	1.01					1413.14	905.99					394	6.076					920	2.6
				2182	1.01					1413.64	53.5627					394	1.013					921	1.08
				2184	2.02					1414.59	58.1028					394	3.038					921	3.37
				2185	1.01					1415.09	206.35					395	6.076					922	2.1
				2187	1.01					1415.6	181.622					395	5.063					923	1.95
				2189	1.01					1418.6	59.8982					396	2.025					923	1.57
				2191	1.01					1419.1	54.5602					396	2.025					924	3.61
				2196	1.01					1421.11	147.272					397	1.013					924	2.6
				2214	1.01					1421.62	371.652					397	3.038					925	2.17
				2220	1.01					1422.11	1727.33					398	1.013					926	2.02
				2228	1.01					1422.61	1961.51					398	2.025					927	3.04
				2229	1.01					1423.11	1653.45					398	3.038					927	10.2
				2233	1.01					1423.61	881.434					399	3.843					928	6.07
				2246	1.01					1424.12	50.7036					399	6.076					929	2.02
				2248	1.01					1429.11	1033.68					399	1.013					930	5.39
				2266	1.01					1429.61	1540.8					399	7.089					931	2.02
				2272	1.01					1430.11	966.408					399	8.101					931	3.89
				2282	1.01					1430.6	532.867					400	2.025					932	3.14
				2290	1.01					1431.1	57.1038					400	10.13					933	1.12
				2294	1.01					1432.11	55.8283					401	14.24					933	3.04
				2297	2.02					1433.12	53.0965					401	6.076					934	2.02
				2301	1.01					1433.6	130.587					402	3.038					935	3.04
				2304	1.01					1435.62	7488.35					402	1.013					935	2.02
				2314	1.01					1436.12	298.852					402	4.051					936	1.9
				2321	1.01					1436.62	5405.31					403	3.038					937	1.59
				2329	1.01					1437.11	307.576					403	3.038					937	13.4
				2347	1.01					1437.62	2230.33					404	61.92					938	203
				2361	1.01					1438.62	745.316					404	1.013					939	151
				2363	2.02					1439.14	319.325					404	9.529					940	57.6
				2371	1.01					1439.64	864.077					405	16.2					941	9.57
				2376	2.02					1440.14	496.413					405	6.076					942	6.07
				2390	1.01					1440.64	319.711					406	9.501					943	6.19
				2419	1.01					1448.6	51.8819					406	1.013					943	3.04
				2432	1.01					1453.15	106.43					406	1.013					944	1.01
				2455	1.01					1453.65	179.136					406	2.025					945	1.8
				2462	1.01					1454.15	144.512					406	9.114					945	1.01
				2470	1.01					1454.66	54.2227					407	2.025					946	1.01
				2477	1.01					1457.59	327.452					408	6.076					947	1.01
				1458.6						1458.6	259.036					408	1.013					948	2.02
				1459.58						1459.58	615.956					408	1.013					948	1.01
				1460.58						1460.58	396.838					408	7.089					949	1.01
				1461.58						1461.58	187.529					409	2.025					950	1.36
				1473.57						1473.57	525.215					409	2.025					950	3.04
				1474.57						1474.57	385.835					409	1.013					951	3.07
				1475.57						1475.57	176.683					410	2.025					951	5.02
				1476.65						1476.65	56.0198					410	2.025					952	2.02
				1486.64						1486.64	251.692					411	1.013					953	1.91
				1487.64						1487.64	189.418					411	4.051					953	1.01
				1488.64						1488.64	51.937					412	1.013					954	2.92
				1497.18						1497.18	57.1403					412	4.051					954	1.01
				1509.64						1509.64	74.546					413	1.013					955	1.69
				1510.64						1510.64	77.1473					413	6.076					955	3.33
				1515.66						1515.66	1628.31					414	1.013					957	3.7
				1516.67						1516.67	1170.83					414	2.042					958	4.02
				1517.67						1517.67	487.604					414	4.051					958	6.07
				1518.67						1518.67	154.81					415	1.013					959	29
				1524.68						1524.68	69.5012					415	1.013					959	22.3
				1525.17						1525.17	71.6786					415	2.025					960	19.2
				1525.69						1525.69	79.7206					416	1.013					961	3.42
				1531.69						1531.69	96.1391					416	2.025					961	3.41
				1532.2						1532.2	86.721					416	1.013					962	4.29
				1533.2						1533.2	59.4639					417	4.051					962	2.41
				1536.67						1536.67	51.7015					417	1.013					965	84.3
				1537.16						1537.16	53.6942					417	1.013					966	46.8
				1537.65						1537.65	55.5742					417	2.025					967	19.6
				1557.03						1557.03	108.035					417	7.089					968	3.81
				1557.18						1557.18	68.9429					418	1.013					969	1.01
				1557.36						1557.36	86.4088					418	1.013					970	1.6
				1557.69						1557.69	445.252					418	1.013					973	6.07
				1558.03						1558.03	274.075					418	1.013					974	12.6
				1558.36						1558.36	113.814					418	2.025					974	21.2
				1558.7						1558.7	59.9737					419	19.24					975	11.6
				1560.19						1560.19	61.2172					419	9.114					976	4.21
				1560.69						1560.69	55.2023					419	1.013					977	1.01
				1565.34						1565.34	61.1603					419	2.025					978	1.81
				1565.67						1565.67	79.5551					419	1.013					980	5.84
				1566.7						1566.7	1487.91					420	8.101					980	124
				1567.03						1567.03	3620.7					420	6.076					981	58.2
				1567.37						1567.37	4373.76					421	5.063					982	15.8
				1567.7						1567.7	3920.49					421	1.013					983	5.11
				1568.04						1568.04	2588.16					422	2.025					985	1.78
				1568.37						1568.37	1657.87					422	1.013					986	3.76
				1568.71						1568.71	681.539					423	10.13					986	11.7
				1569.05						1569.05	121.507					423	2.025					987	6.77
				1569.68						1569.68	57.48					423	2.025					987	8.21
				1575.03						1575.03	71.8335					423	15.19					988	5.92
				1575.35						1575.35	232.478					424	1.013					989	3.3
				1575.69						1575.69	72.4301					424	4.051					992	5.56
				1576.02						1576.02	64.9511					425	1.013					993	6.24
				1576.68						1576.68	71.8107					425	1.013					994	1.15
				1580						1580	114.047					425	5.063					995	8.41
				1584.66						1584.66	55.0805					426	4.051					995	11.4
				1586.38						1586.38	97.4133					426	3.038					995	10.9
				1586.7						1586.7	110.675					427	3.038					997	3.26
				1587.03						1587.03	60.336					427	4.051					1002	7.58
				1587.37						1587.37	52.5207					428	2.025					1003	8.7
				1588.71						1588.71	82.555					428	1.013					1004	3.37
				1589.71						1589.71	55.5776					429	2.025					1004	4.68
				1609.68						1609.68	60.261					429	1.013					1005	8.27
				1612.72						1612.72	55.4219					429	1.013					1005	5.75
				1621.71						1621.71	128.208					430	5.063					1006	8.48
				1622.71						1622.71	114.161					430	1.013					1007	25.9
				1637.71						1637.71	2354.65					431	1.013					1008	4200
				1638.71						1638.71	1887.71					431	1.013					1009	2120
				1639.71						1639.71	759.429					431	2.025					1010	471
				1640.71						1640.71	300.6					432	1.013					1011	133
				1643.21						1643.21	162.097					432	1.013					1012	12.2
				1643.71						1643.71	399.614					432	2.025					1016	2.7
				1644.22						1644.22	254.876					433	2.025					1017	1.43
				1644.72						1644.72	180.898					433	2.025					1018	1.87
				1645.22						1645.22	60.359					434	1.013					1019	3.2
				1648.71						1648.71	52.938					434	2.025					1020	11.1
				1655.2						1655.2	51.1977					434	1.013					1021	2.86
				1657.73						1657.73	920.48					434	5.063					1022	3.33
				1658.23						1658.23	1294.09					435	1.013					1023	4.47
				1658.73						1658.73	1188.07					435	2.025					1023	7.84
				1659.23						1659.23	641.996					436	1.013					1024	2.18
				1659.73						1659.73	331.524					436	1.013					1027	1.6
				1660.24						1660.24	130.209					437	2.025					1028	1.1
				1660.73						1660.73	52.673					437	1.013					1028	6.67
				1665.7						1665.7	60.9657					437	2.025					1029	30.5
				1666.71						1666.71	50.4183					437	1.013					1030	55.2
				1668.71						1668.71	75.8481					438	3.038					1030	98.3
				1669.71						1669.71	72.3047					438	1.013					1031	24.9
				1670.21						1670.21	136.172					438	1.013					1032	8.76
				1670.71						1670.71	211.699					438	3.038					1033	3.53
				1671.71						1671.71	59.0361					439	1.013					1035	2.46
				1677.75						1677.75	2064.02					439	1.013					1035	5.28
				1678.75						1678.75	1717.9					440	2.025					1036	3.8
				1679.75						1679.75	721.25					440	2.025					1037	4.97
				1680.75						1680.75	296.363					440	2.025					1037	5.21
				1683.21						1683.21	118.529					441	2.025					1039	3.03
				1683.72						1683.72	147.285					441	1.013					1043	1.28
				1684.22						1684.22	157.671					441	2.025					1044	1.28
				1684.71						1684.71	72.8664					442	2.025					1046	4.89
				1694.73						1694.73	1512.31					442	1.013					1047	1.79
				1695.73						1695.73	1178.35					442	1.013					1047	6.23
				1696.73						1696.73	498.54					442	1.013					1048	5.06
				1697.75						1697.75	64.2931					442	3.038					1049	4.4
				1722.1						1722.1	54.0147					443	9.114					1050	2.92
				1722.42						1722.42	128.296					444	1.013					1050	316
				1722.76						1722.76	180.302					444	1.013					1051	156
				1723.09						1723.09	82.278					444	7.089					1052	50.2
				1723.43						1723.43	69.2516					445	1.013					1053	14.4
				1723.75						1723.75	61.4018					445	3.038					1054	5.06
				1730.75						1730.75	52.1011					446	1.013					1055	3.62
				1732.1						1732.1	146.79					446	3.038					1055	2.02
				1732.44						1732.44	176.908					447	3.038					1056	3.31
				1732.76						1732.76	341.389					447	1.013					1057	2.3
				1733.1						1733.1	106.156					447	6.076					1059	1.01
				1733.43						1733.43	64.7682					448	2.025					1060	1.18
				1744.74						1744.74	88.0696					448	1.013					1063	1.01
				1745.41						1745.41	51.4419					448	3.038					1063	1.25
				1758.77						1758.77	336.034					449	3.038					1064	4.05
				1759.28						1759.28	473.401					449	2.025					1065	4.76
				1759.78						1759.78	492.564					451	1.013					1065	2.02
				1760.28						1760.28	261.766					452	4.051					1066	1.01
				1760.77						1760.77	55.631					452	1.013					1066	19.9
				1773.78						1773.78	55.0778					453	6.076					1067	1.72
				1778.79						1778.79	369.804					453	3.038					1068	1.01
				1779.3						1779.3	726.348					454	1.013					1069	3.14
				1779.8						1779.8	692.86					454	1.013					1070	2.02
				1780.3						1780.3	456.433					454	1.013					1071	1.01
				1780.79						1780.79	246.585					455	2.025					1071	1.37
				1787.28						1787.28	158.167					455	3.038					1072	1.01
				1787.78						1787.78	389.196					455	1.013					1073	1.01
				1788.29						1788.29	295.272					456	1.013					1073	4.76
				1788.79						1788.79	149.047					456	1.013					1075	2.02
				1790.79						1790.79	55.0145					457	2.025					1075	2.22
				1799.47						1799.47	50.9144					457	2.025					1076	2.02
				1799.8						1799.8	162.429					457	1.013					1078	1.01
				1800.12						1800.12	130.84					458	1.013					1078	1.01
				1800.46						1800.46	67.0719					458	2.025					1078	1.01
				1800.79						1800.79	57.7128					459	7.089					1079	4.98
				1803.12						1803.12	52.6					459	1.013					1080	4.05
				1803.47						1803.47	53.1771					459	4.051					1081	6
				1812.81						1812.81	402.422					460	1.013					1082	2.02
				1813.14						1813.14	488.977					460	13.16					1082	2.02
				1813.48						1813.48	473.828					461	2.025					1083	2.02
				1813.81						1813.81	257.651					461	10.13					1083	2.02
				1818.79						1818.79	59.7235					462	2.025					1084	2.02
				1819.14						1819.14	60.4443					462	1.013					1085	2.02
				1819.47						1819.47	60.0165					462	1.013					1085	1.01
				1821.79						1821.79	54.3922					463	3.038					1086	3.03
				1822.81						1822.81	64.7006					464	3.038					1088	2.89
				1850.81						1850.81	2591.87					465	1.013					1090	6.07
				1851.82						1851.82	2353.19					465	1.013					1091	3.03
				1852.82						1852.82	1111.91					465	1.013					1092	3.03
				1853.82						1853.82	412.778					466	1.013					1092	1.01
				1860.82						1860.82	54.9123					466	1.013					1093	5.06
				1861.15						1861.15	187.364					467	1.013					1094	6.07
				1861.48						1861.48	75.9344					467	5.063					1095	3.03
				1862.16						1862.16	53.5003					467	1.013					1095	3.03
				1865.33						1865.33	722.007					468	6.076					1096	2.02
				1865.83						1865.83	1329.6					469	4.051					1097	1.01
				1866.33						1866.33	1385.09					469	2.025					1099	2.02
				1866.83						1866.83	1017.7					469	2.025					1099	2.02
				1867.33						1867.33	500.297					470	1.013					1100	2.02
				1867.82						1867.82	339.612					470	2.025					1100	2.02
				1868.81						1868.81	64.7116					470	1.013					1101	2.02
				1870.16						1870.16	416.145					470	3.038					1102	1.01
				1870.49						1870.49	837.818					471	1.013					1103	1.01
				1870.83						1870.83	1309.59					471	1.013					1104	2.02
				1871.16						1871.16	1123.87					472	2.025					1104	2.02
				1871.5						1871.5	921.592					472	1.013					1107	1.82
				1871.83						1871.83	644.15					472	1.013					1108	3.03
				1872.17						1872.17	284.75					472	1.013					1109	3.03
				1872.51						1872.51	169.518					473	2.025					1112	1.82
				1873.33						1873.33	112.166					473	1.013					1113	2.02
				1873.58						1873.58	63.6523					473	1.013					1113	2.83
				1873.83						1873.83	271.795					473	1.013					1115	2.02
				1874.32						1874.32	61.0984					474	3.038					1115	2.02
				1875.83						1875.83	56.3334					474	1.013					1116	1.01
				1876.16						1876.16	68.1519					474	2.025					1117	3.03
				1876.5						1876.5	222.75					475	1.013					1117	2.02
				1876.83						1876.83	52.7926					475	2.025					1118	2.02
				1877.16						1877.16	56.4695					476	2.025					1119	2.02
				1877.81						1877.81	174.939					476	1.013					1120	1.01
				1878.3						1878.3	78.8217					476	1.013					1120	3.03
				1878.48						1878.48	51.1604					476	2.025					1121	2.02
				1878.81						1878.81	84.2711					477	2.025					1122	2.02
				1879.16						1879.16	59.1421					478	1.013					1122	2.02
				1879.84						1879.84	48907.9					478	4.051					1123	2.02
				1880.17						1880.17	5968.7					479	2.025					1124	2.02
				1880.34						1880.34	12604.6					479	1.013					1125	2.02
				1880.51						1880.51	7962.94					479	1.013					1126	3.03
				1880.85						1880.85	59472.2					480	3.038					1127	1.01
				1881.17						1881.17	6652.54					481	1.013					1128	1.01
				1881.34						1881.34	9132.37					481	1.013					1129	2.02
				1881.51						1881.51	4236.19					481	3.038					1130	6.23
				1881.74						1881.74	58.6					482	2.025					1130	11.1
				1881.85						1881.85	26705.6					482	2.025					1131	8.09
				1882.18						1882.18	1373.14					483	2.025					1131	4.05
				1882.34						1882.34	2464.52					484	2.025					1132	1.01
				1882.51						1882.51	657.438					484	1.013					1133	5.06
				1882.85						1882.85	8034.34					485	3.038					1134	1.01
				1883.15						1883.15	60.2					486	1.013					1136	1.01
				1883.35						1883.35	346.669					486	1.013					1136	2.02
				1883.48						1883.48	59.0004					486	4.051					1137	2.02
				1883.85						1883.85	2432.7					486	1.013					1138	1.91
				1884.85						1884.85	714.718					487	1.013					1140	1.01
				1886.82						1886.82	53.1779					487	1.013					1141	2.02
				1887.83						1887.83	185.368					487	1.013					1141	1.91
				1888.16						1888.16	351.132					487	3.038					1142	1.01
				1888.49						1888.49	552.75					488	1.013					1142	1.01
				1888.83						1888.83	457.08					488	1.013					1145	1.01
				1889.16						1889.16	233.229					488	2.025					1146	3.03
				1889.82						1889.82	182.107					488	1.013					1147	1.01
				1890.82						1890.82	120.981					489	1.013					1148	1.01
				1891.31						1891.31	54.8148					489	1.013					1148	1.01
				1891.82						1891.82	250.353					489	2.025					1150	3.03
				1892.32						1892.32	632.135					490	1.013					1151	2.02
				1892.82						1892.82	606.505					490	2.025					1151	7
				1893.33						1893.33	240.805					491	2.025					1152	1.01
				1893.49						1893.49	71.9938					492	2.025					1153	4.05
				1893.82						1893.82	279.73					492	3.038					1153	2.96
				1895.85						1895.85	52.2122					493	4.051					1154	1.01
				1897.49						1897.49	104.298					493	1.013					1155	2.28
				1897.83						1897.83	85.3394					494	2.025					1156	5.06
				1899.18						1899.18	56.8939					495	1.013					1157	7.08
				1899.52						1899.52	66.5807					495	2.025					1158	5.06
				1899.83						1899.83	313.169					496	3.038					1160	1.01
				1900.17						1900.17	200.154					496	3.038					1161	4.05
				1900.51						1900.51	77.0033					496	1.013					1162	1.01
				1900.83						1900.83	188.281					496	21.26					1163	1.01
				1901.83						1901.83	268.345					497	1.013					1166	3.03
				1902.82						1902.82	181.62					497	1.013					1167	2.02
				1903.81						1903.81	228.834					497	3.038					1168	1.01
				1904.81						1904.81	63.5415					498	2.025					1169	1.01
				1905.33						1905.33	50.4679					499	2.025					1170	1.01
				1905.82						1905.82	284.158					499	1.013					1172	3.03
				1906.33						1906.33	245.342					499	2.025					1173	4.05
				1906.83						1906.83	125.998					500	1.013					1174	2.02
				1907.33						1907.33	106.114					500	1.013					1175	3.03
				1908.85						1908.85	186.018					502	2.025					1176	4.04
				1909.34						1909.34	161.036					502	3.038					1177	6.07
				1909.85						1909.85	303.347					503	2.025					1177	2.02
				1910.35						1910.35	57.9811					503	2.025					1179	1.01
				1910.83						1910.83	54.3959					504	1.013					1180	5.06
				1917.8						1917.8	140.774					504	1.013					1181	2.02
				1930.81						1930.81	184.634					505	1.013					1182	1.01
				1931.31						1931.31	82.2529					506	1.013					1185	4.04
				1931.81						1931.81	164.462					507	2.025					1186	2.02
				1937.85						1937.85	148.778					507	1.013					1187	3.03
				1938.86						1938.86	134.728					508	1.013					1188	1.01
				1939.87						1939.87	50.5987					508	2.025					1189	1.01
				2036.23						2036.23	124.397					509	3.038					1189	1.01
				2036.56						2036.56	60.3773					509	1.013					1191	3.03
				2036.89						2036.89	53.7235					509	4.05					1192	2.02
				2045.23						2045.23	55.88					510	1.013					1194	2.02
				2045.56						2045.56	146.196					510	1.013					1195	4.04
				2045.9						2045.9	142.427					511	1.013					1195	1.01
				2046.24						2046.24	73.5955					511	1.013					1196	2.02
				2054.65						2054.65	52.5033					512	11.14					1197	3.03
				2064.92						2064.92	64.0092					513	1.013					1198	2.02
				2065.17						2065.17	55.525					513	4.05					1198	1.01
				2065.42						2065.42	141.133					514	3.038					1200	3.03
				2065.91						2065.91	108.095					514	3.038					1200	4.04
				2107.68						2107.68	57.637					515	2.025					1201	5.06
				2107.94						2107.94	274.244					515	1.013					1202	3.03
				2108.18						2108.18	366.046					515	1.013					1203	3.03
				2108.43						2108.43	419.404					515	7.088					1205	1.01
				2108.68						2108.68	667.509					516	1.013					1205	1.01
				2108.94						2108.94	310.321					516	1.013					1207	3.03
				2109.19						2109.19	219.211					516	1.013					1207	8.15
				2109.43						2109.43	120.187					517	1.013					1208	2.02
				2112.93						2112.93	120.795					517	1.013					1209	2.02
				2113.26						2113.26	57.3729					518	11.78					1209	1.01
				2113.62						2113.62	52.0465					518	2.025					1210	4.04
				2113.93						2113.93	55.201					518	3.038					1211	1.01
				2114.69						2114.69	219.304					518	7.088					1212	2.02
				2114.94						2114.94	692.698					518	24.85					1212	2.02
				2115.19						2115.19	1244					519	2.025					1214	4.04
				2115.44						2115.44	1977.96					519	4.05					1215	1.01
				2115.69						2115.69	2183.87					520	5.063					1215	2.02
				2115.95						2115.95	2180.76					520	1.013					1216	2.02
				2116.2						2116.2	1684.28					520	5.063					1217	2.02
				2116.44						2116.44	1293.08					521	3.038					1217	3.03
				2116.7						2116.7	779.19					521	3.038					1218	2.02
				2116.95						2116.95	417.92					522	1.013					1219	2.02
				2117.18						2117.18	112.746					523	1.013					1220	1.2
				2117.45						2117.45	61.359					523	4.05					1221	3.03
				2121.43						2121.43	52.7422					523	1.013					1222	3.03
				2121.94						2121.94	50.9924					524	3.038					1223	2.02
				2125.94						2125.94	65.9422					524	1.013					1224	7.08
				2126.28						2126.28	242.412					524	4.05					1225	5.06
				2126.62						2126.62	283.349					525	1.013					1226	6.07
				2126.95						2126.95	161.795					525	2.025					1226	1.01
				2127.28						2127.28	117.765					525	2.881					1227	1.01
				2127.94						2127.94	194.673					526	5.063					1227	1.01
				2128.44						2128.44	114.139					526	2.025					1228	5.06
				2128.94						2128.94	134.055					527	3.038					1230	5.87
				2129.43						2129.43	53.0625					527	6.075					1232	2.02
				2129.94						2129.94	59.6183					527	3.038					1232	3.85
				2130.18						2130.18	69.861					527	1.013					1233	1.01
				2130.69						2130.69	54.2125					528	1.013					1234	3.28
				2174.96						2174.96	54.3302					528	4.05					1235	4.83
				2175.29						2175.29	74.9616					528	5.063					1237	2.57
				2183.63						2183.63	156.05					529	10.13					1238	1.01
				2183.97						2183.97	318.048					529	4.868					1238	2.02
				2184.3						2184.3	526.194					529	13.16					1239	1.01
				2184.64						2184.64	428.184					529	21.26					1240	2.97
				2184.97						2184.97	342.596					529	13.32					1240	4.04
				2185.31						2185.31	122.612					530	13.16					1241	5.96
				2185.63						2185.63	50.0001					530	6.075					1242	4.94
				2192.98						2192.98	461.013					530	31.39					1243	3.93
				2193.31						2193.31	1490.25					531	37.31					1244	1.93
				2193.64						2193.64	2462.68					531	5.063					1245	2.02
				2193.98						2193.98	3183.09					531	2.025					1247	2.97
				2194.31						2194.31	2770.54					531	7149					1248	1.89
				2194.65						2194.65	2062.74					532	1841					1250	1.25
				2194.98						2194.98	1422.5					533	3.038					1250	3.14
				2195.32						2195.32	847.462					533	12.6					1251	2.32
				2195.65						2195.65	404.572					533	401.6					1252	3.5
				2201.63						2201.63	54.5449					534	3.038					1252	2.13
				2250.61						2250.61	54.5607					534	2.025					1253	1.25
				2256						2256	66.5504					534	68.21					1255	1.63
				2256.21						2256.21	207.277					535	4.692					1256	1.77
				2256.41						2256.41	452.167					535	3.038					1257	3.65
				2256.6						2256.6	524.611					535	2.025					1257	2.78
				2256.8						2256.8	387.694					535	11.14					1258	4.8
				2257.01						2257.01	425.63					536	4.901					1259	2.62
				2257.21						2257.21	342.239					536	1.013					1260	6.66
				2257.41						2257.41	284.788					536	2.025					1261	5.06
				2257.6						2257.6	56.4001					536	1.013					1262	2.73
				2300.03						2300.03	114.796					537	2.025					1263	2.02
				2300.28						2300.28	120.915					537	2.025					1264	2.02
				2300.54						2300.54	50.2288					537	3.038					1264	1.72
				2301.03						2301.03	56.9004					538	4.05					1265	4.04
				2336.03						2336.03	62.7627					538	1.013					1266	2.02
				2342.79						2342.79	112.785					538	1.013					1266	4.04
				2343.03						2343.03	158.421					539	1.013					1268	4.04
				2343.29						2343.29	269.276					539	1.013					1268	3.03
				2343.54						2343.54	232.594					539	3.037					1269	2.02
				2343.79						2343.79	301.404					540	2.025					1270	2.02
				2344.05						2344.05	209.317					540	4.05					1271	4.04
				2344.29						2344.29	150.473					541	2.025					1272	1.01
				2344.56						2344.56	59.9398					541	3.037					1272	3.03
				2349.55						2349.55	117.884					542	2.025					1274	3.03
				2349.79						2349.79	240.409					542	1.012					1275	2.02
				2350.05						2350.05	1212.7					542	1.012					1275	3.03
				2350.3						2350.3	1282.5					542	1.012					1276	3.03
				2350.55						2350.55	2191.8					543	1.012					1277	6.07
				2350.8						2350.8	1774.36					543	5.062					1278	5.06
				2351.05						2351.05	2206					544	13.16					1279	4.04
				2351.3						2351.3	1053.3					544	6.075					1279	2.02
				2351.55						2351.55	1080.68					544	2.025					1280	2.02
				2351.8						2351.8	443.488					544	1.012					1282	3.03
				2352.05						2352.05	468.023					544	5.062					1283	1.01
				2352.55						2352.55	200.884					545	6.075					1284	1.01
				2372.55						2372.55	55.1333					545	3.037					1286	5.06
				2438.68						2438.68	66.1475					545	3.037					1287	2.02
				2438.88						2438.88	124.317					546	1.012					1288	6.07
				2439.08						2439.08	174.253					547	2.025					1289	3.03
				2439.27						2439.27	51.068					548	1.012					1290	2.02
				2439.46						2439.46	95.7587					548	1.012					1291	1.01
				2439.71						2439.71	64.1161					548	1.012					1291	5.06
				2443.87						2443.87	56.1167					548	1.012					1292	4.04
				2444.08						2444.08	280.453					549	3.037					1293	2.02
				2444.29						2444.29	461.943					549	3.037					1294	2.02
				2444.49						2444.49	530.915					550	2.025					1295	4.04
				2444.69						2444.69	648.441					550	11.14					1296	3.03
				2444.89						2444.89	644.058					550	5.062					1297	4.04
				2445.09						2445.09	545.949					551	3.037					1299	3.03
				2445.29						2445.29	426.519					551	4.05					1299	3.03
				2445.49						2445.49	301.759					551	2.025					1300	1.01
				2445.71						2445.71	116.147					552	1.012					1302	6.07
				2506.45						2506.45	60.1121					552	2.025					1304	3.59
				2506.78						2506.78	320.139					552	3.037					1305	5.05
				2507.12						2507.12	423.315					553	2.025					1306	4.04
				2507.45						2507.45	485.801					553	1.012					1306	4.34
				2507.78						2507.78	468.808					553	19.24					1307	3.76
				2508.11						2508.11	242.546					554	2.025					1307	1.01
				2508.45						2508.45	67.3065					554	1.012					1308	2.02
				2534.88						2534.88	53.4646					554	5.062					1310	6.98
				2577.87						2577.87	51.9578					555	6.075					1311	11.1
				2578.15						2578.15	60.1281					555	2.025					1312	6.03
				2578.39						2578.39	55.7656					555	11.14					1313	2.02
				2578.89						2578.89	54.873					555	3.037					1315	1.88
				2579.14						2579.14	59.3153					556	4.05					1316	1.99
				2584.9						2584.9	264.387					557	3.037					1317	2.02
				2585.15						2585.15	420.81					557	2.025					1319	1.99
				2585.4						2585.4	583.305					557	2.025					1320	2.55
				2585.65						2585.65	610.893					558	1.012					1321	12
				2585.9						2585.9	596.612					558	11.14					1322	9.1
[truncated: 836 more rows]

## Sheet: MS 4-6
4			5			6
m/z	counts		m/z	counts		m/z	counts
100.023	862.328		503.229	6513.72		100	1.01
100.955	636.885		503.268	148.103		101	1.01
101.024	95.5782		504.239	1936.58		101	1.01
102.011	26318.3		505.243	857.203		102	2.03
102.968	1398.32		506.228	162.612		103	1.01
103.014	612.699		509.218	123.412		103	2.03
103.954	940.198		510.215	1072.34		103	2.03
104.007	4763.25		511.202	802.525		103	1.01
104.069	70298.6		515.228	93.7905		104	5.06
105.072	3356.14		516.258	231.494		105	1.01
105.952	87.2052		516.295	369.881		106	1.01
106.073	248.974		517.245	2845.43		107	8.1
106.99	3479.22		517.282	261.63		107	1.01
107.949	518.717		518.181	162.796		108	6.08
108.044	187.96		518.246	782.196		108	1.01
109.026	210.781		520.209	85.1748		109	1.01
109.513	111.446		525.21	1522.49		109	14.2
109.976	244.552		526.215	90.2497		109	6.13
110.007	4809.28		527.229	321.822		110	3.39
111.009	303.648		528.259	352.888		110	21
111.016	150.631		530.24	231.454		110	2.4
111.053	3439.56		533.26	91.8745		110	1.01
111.079	85.6726		535.22	259.95		111	1.01
111.966	350.638		539.226	256.402		111	5.06
111.983	420.756		541.205	908.695		111	3.04
112.004	611.862		542.208	106.859		111	1.01
112.015	111.61		546.303	83.8169		111	1.01
112.038	528.602		547.295	95.079		112	3.59
112.049	120.495		548.219	95.6647		112	2.03
112.953	423.437		549.207	1083.95		113	1.01
112.964	750.928		550.21	92.1387		113	4.05
113.105	1806.01		555.233	1339.89		113	1.01
113.962	8966.86		556.236	264.746		114	2.03
114.053	2271.45		558.231	114.864		114	2.03
114.968	832.058		560.29	85.0552		114	5.06
115.055	152.316		562.29	90.5422		114	16.4
115.962	1734.46		562.791	103.503		114	1.01
116.051	85.5348		563.186	4410.43		115	1.01
116.069	1502.01		564.191	1201.57		115	3.72
116.974	1904.94		565.192	118.527		115	1.01
117.07	97.8827		570.236	101.637		116	1.01
117.932	483.68		572.247	520.733		116	8.58
117.958	744.384		580.309	281.364		116	1.01
118.084	4165.8		592.212	651.004		117	1.8
119.086	300.962		596.305	109.357		117	2.03
293.996	2246.31		597.597	7262.75		117	1.01
296.062	481.697		597.931	6339.46		117	1.01
296.13	888.621		598.265	4038.52		118	1.01
302.192	1233.98		598.599	1655.23		118	2.03
304.175	125.594		598.932	113.9		118	113
305.153	98.416		604.926	572.742		119	1.01
308.062	809.788		605.261	112.63		119	14.1
309.064	93.5415		605.589	518.258		119	1.01
311.119	188.784		605.918	186.815		119	1.01
317.075	647.781		610.244	208.725		120	36.4
318.113	333.353		610.581	330.694		120	3.04
321.147	215.905		611.255	953.224		121	2.03
323.476	91.4475		612.255	659.692		121	5.17
326.226	218.899		612.585	87.573		121	1.01
327.102	750.284		612.921	89.0266		122	31.7
341.301	101.441		617.267	384.515		123	2.03
348.244	1163.24		619.914	126.667		123	1.69
349.248	293.817		632.264	86.297		123	1.01
352.334	1477.26		633.238	1951.93		124	1.01
353.336	210.979		634.244	812.422		124	2.98
358.106	2145.3		635.247	93.1695		124	1.01
359.109	88.1667		648.29	206.125		125	7.6
360.199	193.391		662.275	91.9284		125	1.01
374.08	172.244		683.812	101.848		126	1.01
389.149	569.294		684.307	196.878		126	6.75
389.179	263.684		684.818	109.803		126	1.01
389.679	93.1117		692.819	2768.99		126	1.01
407.162	123.414		693.321	1693.81		127	1.01
409.232	89.3382		693.822	519.359		127	18.7
414.264	891.453		694.321	135.179		128	1.01
416.185	394.952		732.324	94.7327		128	6.7
429.142	451.484		737.342	3146.7		128	3.04
431.16	93.3894		738.337	1706.23		128	1.01
434.197	220.49		739.336	603.745		129	1.01
446.194	1034.43		785.35	352.625		129	9.42
446.697	441.044		794.356	13559.7		129	1.01
448.939	103.282		794.858	10977.1		129	1.01
452.194	2978.39		795.358	5239.97		130	4.05
452.695	1243.85		795.86	1909.91		130	8.14
453.195	388.216		796.361	582.292		130	25.7
453.439	110.558		805.347	893.342		130	6.63
453.942	84.8147		805.847	888.094		131	1.01
455.2	1113.86		806.345	768.561		131	5.31
455.7	253.513		806.838	396.139		131	2.03
457.196	664.259		820.807	112.38		131	1.01
460.708	66618.2		821.31	96.7653		131	1.01
461.209	30197.6		829.876	122.708		132	12.3
461.711	8616.25		830.375	113.118		132	3.04
462.211	2108.84		855.385	88.6355		133	4.05
462.713	210.69		878.317	197.18		133	5.87
465.166	90.998		886.887	790.419		133	4.05
466.424	518.427		887.387	850.086		134	1.01
466.678	131.047		887.886	671.196		134	2.03
466.926	311.048		889.397	180.193		134	1.01
469.712	925.921		889.897	212.668		134	1.01
470.216	465.488		890.398	84.2121		135	1.01
471.153	371.525		895.8	84.2121		135	4.82
471.696	3118.57		895.894	319601		136	69.2
472.197	1561.31		896.396	84.2121		136	1.01
472.689	3204.77		896.897	84.2121		137	21.7
473.188	1449.58		897.398	84.2121		137	1.01
473.693	127.767		897.898	84.2121		137	1.01
476.205	88.717		897.997	84.2121		138	4.05
479.68	9518.66		898.4	84.2121		138	21.5
480.182	4316.06		898.901	84.2121		138	2.97
480.685	1516.73		899.405	91.7978		139	16.6
481.185	218.167		906.4	91.7978		140	5.06
481.69	88.007		906.883	52135		140	4.65
482.688	444.708		906.985	84.2121		141	4.05
483.19	109.525		907.883	84.2121		141	1.01
487.163	1155.55		908.022	84.2121		142	1.01
487.666	1012.79		908.382	84.2121		142	2.03
488.176	131.023		908.881	84.2121		142	1.4
488.667	103.676		909.384	84.2121		142	2.03
488.684	98.7498		909.884	685.505		143	1.01
490.672	102.99		914.388	651.666		143	13.2
491.179	1502.4		914.866	21551.3		143	1.71
492.183	197.62		915.367	84.2121		143	1.01
499.293	125.669		915.868	84.2121		144	4.95
513.161	3210.98		916.37	3987.04		144	6.38
514.166	331.229		916.87	1701.11		145	1.01
514.237	999.774		917.365	691.114		145	3.93
515.24	1205.07		917.874	15703.3		145	1.01
516.567	363.099		918.375	13892.6		146	1.01
516.901	242.236		918.875	7784.05		146	11.9
522.57	588.916		919.374	3527.29		146	3.04
522.905	317.592		919.874	1367.83		147	1.01
528.173	531.793		920.363	593.674		147	47.1
528.575	556.273		920.859	215.986		147	2.03
528.91	110.5		921.355	275.167		147	1.01
530.559	400.504		921.851	147.93		148	1.01
530.892	327.586		922.347	4315.98		148	2.03
531.172	3928.95		922.851	6193.6		148	1.01
531.228	92.0912		923.351	4816.07		148	88.1
532.178	694.931		923.853	2827.95		148	1.01
532.206	89.0002		924.354	1491.57		149	1.01
532.265	6192.47		924.854	820.01		149	1.01
533.209	86.5646		925.355	332.066		149	24.9
533.267	1721.55		925.412	657.188		149	1.01
535.222	173.363		925.858	3609.77		150	9.81
535.553	90.0297		925.913	153.287		151	1.01
536.562	247.394		926.358	3619.76		151	1.01
541.224	102.844		926.417	150.763		151	12.4
550.253	424.802		926.858	2575.35		151	1.01
580.275	998.735		927.356	1042.43		151	1.01
580.777	466.689		927.85	640.003		152	2.22
584.259	27851.2		928.355	210.73		152	8.66
584.594	23483.5		928.864	3881.96		152	1.01
584.928	12051.1		929.365	3504.31		152	1.01
585.262	4815.38		929.864	2027.53		153	2.7
585.596	1606.48		930.361	893.521		153	5.35
585.931	139.533		930.857	269.598		153	3.04
589.278	219.568		931.406	220.924		154	1.01
590.263	84072.6		931.913	236.448		154	3.79
590.597	72585.7		933.341	591.587		154	2.68
590.932	35763.4		933.842	1276.72		155	11.1
591.266	13943.8		934.343	888.73		155	7.6
591.598	4713.28		934.842	687.437		155	3.46
591.933	1453.89		935.345	101.665		156	1.01
592.261	1412.14		936.847	580.493		156	6.43
596.267	169015		937.352	393.333		156	1.01
596.601	147995		937.853	230.902		157	6.38
596.935	75892.8		938.397	541.705		157	1.01
597.269	30673.2		939.401	270.317		157	1.01
597.362	122.043		940.415	49410.2		158	25.5
597.396	99.688		940.841	182.939		158	1.01
597.601	11062.1		941.329	447.844		158	1.01
597.931	4233.08		941.418	22143.5		159	1.01
598.254	6502.9		941.827	495.35		159	3.04
598.587	5328.76		942.323	87.3152		159	12.4
598.921	2698.17		942.42	6721.33		160	7.42
599.253	1411.02		942.831	83.555		160	1.01
599.589	237.408		943.423	1709.91		161	4.05
602.232	89.074		951.825	449.148		161	1.01
602.912	4549.64		952.325	321.979		161	1.01
603.247	4076.4		952.826	186.786		162	3.04
603.591	13965.1		954.835	568.425		162	2.11
603.926	11511.8		955.333	721.707		162	1.01
604.257	21133.9		955.835	468.986		163	16.7
604.591	15981.8		956.335	133.919		163	1.01
604.924	7719.41		956.428	56747.7		164	1.71
605.26	3018.02		956.93	50889.1		164	18.4
605.593	1053.68		957.348	306.397		164	1.01
605.926	174.512		957.431	27719.8		165	16.1
607.9	1738.65		957.847	839.175		165	2.03
608.236	1911.35		957.932	11267.1		166	2.03
608.569	1064.15		958.343	893.287		166	4.66
608.915	31304.7		958.433	3470.9		166	1.01
609.249	27917.3		958.843	743.288		167	1.01
609.584	14407.7		958.932	1117.69		167	2.03
609.918	5796.77		959.339	104.333		167	27.2
610.269	6883.61		959.836	96.4113		167	3.92
610.602	4330.46		960.313	105.28		167	2.63
610.931	3393.3		962.396	10306.8		168	3.04
611.263	2582.02		962.82	89.0317		168	3.65
611.59	1440.35		963.398	4833.33		168	2.03
611.921	1033.27		963.831	106.841		169	1.01
612.251	1337.79		964.397	1660.84		169	2.4
612.579	603.077		965.393	315.034		169	1.01
612.907	112.496		968.337	99.8438		171	5.61
613.244	278.928		968.404	99.1745		171	7.39
613.573	388.659		969.41	87.35		171	1.01
613.903	4878.64		978.36	1650.5		172	1.01
614.238	6719.91		979.362	581.785		172	2.26
614.573	4201.49		984.379	983.301		172	2.03
614.907	2731.58		985.384	387.82		173	1.92
615.242	1732.81		986.825	105.955		173	3.95
615.575	991.231		987.822	88.3586		173	2.03
615.601	99.9995		988.835	106.55		174	1.01
615.909	377.781		1012.43	319.417		174	16.3
616.241	1210.21		1194.19	644.759		174	1.01
616.574	1164.79		1194.52	1226.86		175	1.01
616.904	1462.18		1194.86	1025.22		175	1.01
617.237	1140.63		1195.19	545.227		175	53.9
617.58	1084.41		1195.53	111.058		175	1.01
617.925	284.269		1195.86	109.736		175	1.01
618.248	4857.27		1201.52	663.441		176	1.01
618.582	4316.96		1201.85	1422.97		176	13.8
618.917	2216.65		1202.18	1599.17		176	1.01
619.253	1039.29		1202.52	1449.32		176	1.01
619.581	178.381		1202.85	889.05		177	1.01
619.92	97.8372		1203.18	336.626		177	1.01
621.229	90.4877		1206.84	361.394		177	6.93
621.564	1403.63		1207.18	386.355		177	1.81
621.897	1305.77		1207.51	509.861		178	5.81
622.232	779.86		1207.83	512.533		178	1.01
622.274	742.563		1208.84	456.331		179	26.5
622.567	523.646		1209.17	843.005		179	5.06
622.917	1113.76		1209.51	1037.25		180	4.42
623.256	1110.28		1209.85	502.764		180	1.42
623.577	1234.46		1210.17	436.183		180	2.75
623.616	119.981		1214.17	108.159		181	3.04
623.907	779.837		1214.49	88.6226		181	8.82
623.949	282.316		1216.17	204.345		181	2.03
624.242	522.485		1216.5	327.939		182	1.01
624.905	484.144		1216.83	164.166		182	7.11
624.944	90.3462		1217.17	84.9256		182	1.01
625.232	429.556		1221.83	93.5498		183	6.33
625.576	1868.95		1223.83	183.619		183	4.03
625.909	1509.9		1224.49	184.448		184	1.01
626.241	507.665		1231.16	88.3623		184	1.48
626.562	617.12		1231.48	95.7964		184	4.05
626.888	619.339		1235.21	84.0594		184	2.03
627.226	450.138		1365.59	475.171		185	1.01
627.263	97.0021		1366.1	687.944		185	17
627.557	99.1898		1366.6	300.34		185	2.96
627.898	99.6997		1384.63	3936.06		186	5.41
628.239	210.016		1385.64	2791.6		186	6.51
628.284	189.058		1386.64	1187.97		186	1.01
629.225	102.33		1406.61	103.16		187	1.01
632.253	337.375		1587.71	9478.45		187	15.5
635.561	92.0155		1588.71	7573.69		187	2.99
637.919	93.1967		1589.71	3327.35		188	1.32
639.301	2629.62		1590.71	1278.13		189	1.01
640.287	3550.7		1609.68	100.014		189	1.01
641.288	1427.52		1789	100.014		189	1.01
642.294	90.8367		1790.78	55306.1		190	7.71
663.298	100.53		1791.11	1128.05		190	1.01
664.293	692.6		1791.28	12238		191	1.01
672.808	1971.94		1791.45	2182.15		191	1.01
673.309	1734.4		1791.78	57622.7		191	24.9
673.812	718.164		1792.11	883.632		192	1.01
681.31	3890.24		1792.28	8297.04		192	1.01
681.814	12299.1		1792.45	777.082		192	26.4
682.314	9462.71		1792.78	25151.3		192	7.03
682.816	3509.9		1793.28	1943.89		192	2.03
683.317	1626.14		1793.45	112.035		193	1.01
690.819	8928.85		1793.79	8478.93		193	18.9
690.981	150.811		1794.28	91.6033		193	1.01
691.32	6793.4		1794.79	2482.56		193	1.01
691.649	113.74		1795.79	397.495		194	1.01
691.823	2727.9		1796.79	100.926		194	1.01
692.323	784.404		1797.04	115.389		194	14.4
692.807	193.777		1797.26	87.3619		195	12.6
693.796	984.997		1798.1	95.5461		195	2.39
694.294	694.666		1798.44	810.568		195	1.01
699.321	12164.6		1798.77	1070.18		196	2.95
700.323	4655.54		1799.11	893.234		196	36
700.788	338.687		1799.44	775.614		196	5.49
701.325	1163.92		1799.77	419.071		196	1.01
701.805	324.977		1800.1	194.807		197	1.01
702.312	336.081		1801.77	341.283		197	2.53
702.803	1474.11		1802.27	851.775		197	11.8
703.305	916.009		1802.77	1242.03		197	2.03
706.318	210.612		1803.27	859.107		197	1.01
708.27	220.101		1803.77	576.925		198	1.01
708.769	112.082		1804.11	87.3292		198	7.15
709.792	1518.86		1804.43	196.228		198	90
710.294	842.133		1804.76	204.615		198	4.05
710.792	125.736		1805.77	320.523		199	3.04
717.274	696.201		1806.1	356.369		199	3.92
717.331	6197.06		1806.43	426.424		199	4.86
717.775	523.471		1806.76	215.903		199	18.6
718.272	683.593		1809.75	120.781		200	2.03
718.334	2158.36		1810.25	89.1187		200	6.46
719.335	559.197		1810.76	216.406		200	3.69
721.303	199.342		1811.75	200.427		200	1.01
735.343	666.478		1812.25	91.6016		200	1.01
738.831	326.918		1812.76	2218.15		201	1.01
739.327	262.228		1813.26	484.012		201	24.8
747.834	1109.52		1813.42	104.355		201	1.01
748.335	550.143		1813.76	2200.24		202	2.72
748.839	96.0756		1814.26	172.277		202	24.8
758.827	228.558		1814.76	1393.15		202	5.34
765.833	424.452		1815.76	380.542		203	17.7
766.334	381.926		1816.75	178.633		203	1.91
769.813	91.83		1817.23	98.6239		203	1.01
774.347	25801.5		1817.74	317		204	1.86
774.848	20476.2		1818.23	434.357		204	2.03
775.35	9017.29		1818.74	508.582		205	1.01
775.851	3416.69		1820.76	115.255		205	3.92
776.353	964.626		1821.08	188.35		205	3.63
777.354	205.219		1821.75	266.941		205	2.03
783.352	55547.9		1823.74	117.856		206	5.08
783.854	42072.7		1824.75	182.228		206	1.01
784.355	18183		1828.74	407.923		206	1.01
784.856	6773.42		1829.74	174.89		207	2.03
785.355	1966.57		1834.73	185.192		207	7.54
785.85	624.713		1835.74	97.4978		207	1.01
786.337	110.213		1843.7	493.209		208	26.8
792.358	69986.6		1844.7	492.739		208	7.17
792.859	52882					208	1.01
793.36	24531.1					208	1.01
793.861	8881.4					209	2.03
794.357	2982.96					209	3.82
794.849	1519.19					209	1.01
795.342	2252.91					210	7.57
795.842	1519.98					210	3.04
796.344	651.765					211	1.01
802.326	2017.86					211	11.1
802.827	1761.67					211	4.64
803.345	2605.24					211	1.01
803.847	2052.04					212	1.01
804.345	4039.23					212	19.1
804.848	2932.41					212	1.01
805.347	1448.82					212	1.01
805.845	585.326					213	1.01
810.308	352.289					213	2.03
811.33	3358.99					213	4.91
811.832	2571.94					213	3.29
812.333	1110.23					213	1.01
812.839	298.665					214	1.01
813.363	1051.84					214	23
813.862	1055.08					214	2.03
814.35	685.985					215	1.01
815.346	104.283					215	1.86
818.813	980.299					215	5.39
819.314	1231.02					216	1.01
819.813	740.419					216	4.98
820.316	117.934					216	2.8
831.362	1120.02					216	1.01
832.362	210.588					217	10.8
867.877	122.418					217	1.01
875.885	11419.4					218	5.86
876.387	11011.4					218	10.2
876.888	5683.63					219	14.1
877.389	1982.24					219	3.33
877.892	613.539					219	1.01
879.386	800.178					219	1.01
879.883	516.517					219	1.01
884.387	275.59					220	89.6
884.891	73950.4					220	2.03
885.392	62623.4					221	1.9
885.894	33677.3					221	10.9
886.395	12294.6					221	1.01
886.895	3847.47					222	12.9
887.394	1353.79					222	3.92
893.8	86.5435					222	1.01
893.897	668212					223	1.01
894.399	539766					223	1.6
894.9	278937					223	1.01
895.401	101456					224	13.2
895.902	32709.9					225	1.01
896.053	276.957					225	4.66
896.401	9670.18					225	4.05
896.898	3172.48					226	1.01
897.392	1482.99					226	2.71
897.891	331.892					226	1.01
903.858	96.08					227	1.01
904.368	97.2812					227	1.86
904.887	101622					227	1.01
905.388	86705.9					228	2.03
905.887	60399.9					228	12.5
906.386	31912.3					228	3.04
906.885	13444.9					229	2.03
907.386	4424.09					229	14.9
907.888	1755.2					230	4.26
908.385	298.921					230	1.01
908.883	188.212					231	3.04
909.393	4233.95					231	14.7
910.394	1938.9					231	1.01
911.392	776.697					232	3.04
912.87	52490.6					232	2.03
913.371	47246.9					233	6.94
913.872	24371.2					233	1.01
914.374	9331.07					234	11.1
914.9	20817.9					234	3.04
915.402	17319.1					235	1.01
915.881	56753.2					235	6.08
916.38	49172					235	2.03
916.88	25983.3					236	8.1
917.38	11354.7					236	2.03
917.88	3726.22					237	19.8
918.375	1556.82					237	2.03
918.865	752.237					238	18.2
919.358	1109.14					239	16.2
919.858	967.433					239	1.01
920.352	10911.4					240	1.01
920.409	169282					240	8.1
920.854	11858.4					240	1.01
921.356	6504.7					240	1.01
921.412	74228.7					241	3.04
921.857	5014.81					241	1.01
922.357	788.98					241	1.01
922.414	21564.2					242	3.04
922.859	1694.48					242	73.9
922.895	211.48					242	1.01
923.358	426.074					242	1.01
923.415	4926.55					243	4.05
923.862	8942					243	8.1
924.363	7929.29					243	2.03
924.862	5446.17					244	1.01
925.36	2984.16					244	3.04
925.886	4039.12					244	1.01
926.392	3706.6					245	2.03
926.871	9830.02					245	3.04
927.371	8680.67					246	1.01
927.872	4494.01					246	1.01
928.372	1742.45					246	10.5
928.872	731.669					246	4.67
931.37	3074.29					246	1.01
931.843	1906.51					247	1.01
932.362	1761.38					247	8.1
932.844	1286.83					248	12.2
933.354	590.895					248	1.01
933.376	198.959					249	1.01
933.874	2001.42					249	7.09
934.376	1571.53					249	1.01
934.865	1623.82					249	1.01
934.918	741.016					250	1.01
935.36	1285.35					250	5.06
935.422	640.459					250	1.01
935.857	825.219					251	4.05
935.912	86.5046					251	6.08
936.357	561.735					252	2.03
936.836	99.9059					252	4.05
936.882	3318.74					253	8.1
937.383	2801.46					254	2.03
937.881	1558.25					254	7.09
938.34	123.934					255	2.03
938.417	3920.83					256	1.01
938.847	503.709					256	6.08
939.332	843.594					256	1.01
939.421	1820.3					256	1.01
939.832	974.551					257	1.01
940.335	256.083					257	6.08
940.421	766.494					257	2.03
941.353	333.039					258	1.01
941.855	342.053					258	2.03
942.39	24189.1					258	10.1
942.843	347.28					258	4.05
943.393	10969.7					258	2.03
944.395	3534.55					258	1.01
944.863	467.715					259	4.05
945.388	978.509					259	3.04
945.865	300.249					260	1.01
947.345	198.152					260	5.06
947.868	291.559					260	1.01
948.378	453.666					261	1.01
948.877	109.421					261	5.06
949.385	89.2562					261	1.01
949.83	303.126					262	3.04
950.33	103.728					263	4.05
950.832	276.168					263	1.01
951.328	102.55					263	1.01
952.842	325.818					263	1.01
953.341	327.125					264	1.01
953.848	93.0103					264	2.03
954.346	97.6745					265	30.4
954.433	57278.1					265	1.01
954.857	1181.7					265	1.01
954.934	51963.9					266	12.2
955.359	578.533					266	4.05
955.435	27549.9					266	1.01
955.858	823.776					267	1.01
955.936	10641.5					267	7.09
956.353	627.872					267	1.01
956.437	3639.62					267	1.01
956.842	185.558					268	1.01
956.938	924.627					268	6.08
957.439	641.246					269	1.01
958.36	2803.69					269	5.06
959.362	1240.76					270	2.03
959.767	255.512					270	5.36
960.101	210.808					270	2.03
960.399	2241.34					271	1.01
961.401	1099.57					271	11.1
961.841	186.973					271	2.03
962.348	95.484					272	1.01
962.402	239.059					272	7.09
964.372	818.125					272	1.01
965.371	115.517					273	5.06
965.849	195.397					273	2.03
966.356	212.03					274	1.01
966.409	417.562					274	13.2
966.912	84.4542					275	3.04
969.834	90.1523					275	1.01
972.841	177.669					275	1.01
973.337	463.062					275	1.01
973.83	87.0151					276	1.01
974.332	177.855					276	5.06
974.477	1943.99					277	3.9
975.437	1405.56					277	4.05
975.476	1143.64					277	2.03
975.937	1357.37					277	1.01
976.366	88.614					278	3.04
976.442	831.662					278	3.04
976.898	89.5224					278	1.01
977.44	92.0438					279	1.01
980.431	324.931					279	150
980.822	86.5854					279	1.01
982.387	91.1336					280	1.01
1000.45	103.153					280	27.4
1002.41	184.234					280	3.99
1016.48	101.686					280	1.01
1035.97	274.105					281	1.48
1036.47	363.246					281	7.83
1036.97	247.804					281	1.01
1159.54	3876.35					281	1.01
1160.55	2191.75					281	1.01
1161.55	913.799					281	1.01
1177.55	4038.81					282	1.01
1178.56	2318.48					282	17.7
1179.56	888.708					282	2.03
1191.52	6975.04					283	1.01
1191.86	12431.1					283	3.43
1192.19	12320.2					283	8.04
1192.53	7683.24					283	3.04
1192.86	4303.12					284	1.01
1193.2	1982.03					284	6.67
1193.53	673.716					284	2.03
1193.86	222.993					284	1.01
1198.85	3341.79					285	2.03
1199.19	5379.97					285	1.01
1199.52	6598.8					286	1.01
1199.85	5813.91					286	3.39
1200.18	3700.91					286	1.01
1200.52	2325.05					286	1.01
1200.85	1105.83					287	1.01
1201.18	114.281					287	5.42
1201.52	195.498					287	1.01
1204.17	1114.94					287	1.01
1204.51	2068.69					288	1.01
1204.84	2077.53					288	21.3
1205.18	1267.01					289	1.01
1205.52	1109.3					289	2.41
1205.86	654.107					289	7.09
1206.19	1241.25					290	2.03
1206.52	1925.17					290	1.01
1206.85	2093.34					291	6.08
1207.18	1746.53					292	10.1
1207.51	1132.41					293	3.04
1207.84	552.504					293	1.01
1208.17	296.29					294	1.01
1209.16	625.673					294	7.09
1209.5	1224.9					294	2.03
1209.83	1277.57					295	3.04
1210.17	846.967					295	1.01
1210.5	510.43					296	4.05
1210.83	271.506					296	1.01
1211.5	645.613					296	1.01
1211.84	814.049					297	1.01
1212.17	959.627					297	2.03
1212.5	747.118					298	2.03
1212.84	720.785					299	1.01
1213.17	683.782					299	3.04
1213.51	944.534					299	1.01
1213.84	976.699					299	1.01
1214.18	753.192					300	3.04
1214.51	674.169					301	1.01
1214.83	201.042					301	1.01
1216.82	233.044					302	1.01
1217.16	790.664					302	3.04
1217.49	625.244					303	1.01
1217.82	613.889					303	1.01
1218.16	87.3542					303	5.06
1218.49	87.4694					304	4.05
1218.83	181.976					304	3.04
1219.16	734.886					305	2.03
1219.51	858.142					305	3.04
1219.83	465.665					305	1.01
1220.16	193.322					305	1.01
1220.84	308.759					306	3.04
1221.16	303.551					306	4.05
1221.5	99.9718					307	2.03
1221.82	135.384					307	1.01
1222.49	198.447					308	2.03
1224.49	266.054					308	1.01
1226.49	196.25					309	4.05
1230.47	93.419					310	6.08
1232.21	539.476					310	1.01
1232.53	611.864					311	1.01
1232.88	121.552					311	1.01
1237.17	176.385					312	1.01
1237.83	122.813					312	12.2
1240.17	98.4239					313	1.01
1245.14	83.3334					313	7.09
1344.61	1863.23					314	3.04
1345.61	1373.04					314	2.03
1346.6	708.914					314	1.01
1346.83	107.551					315	3.04
1362.62	5364.32					316	2.03
1363.62	3812.98					317	7.09
1364.62	1864.03					318	9.11
1365.08	100.423					319	4.05
1365.61	782.443					319	1.01
1366.08	223.863					319	1.01
1372.57	756.134					320	4.05
1373.07	808.515					320	4.05
1373.57	395.54					321	1.01
1374.07	121.051					321	1.01
1380.63	8790.38					321	1.01
1381.63	6040.81					322	3.04
1382.63	2250.57					323	1.01
1383.64	778.916					323	3.04
1439.64	95.1202					324	1.01
1494.66	462.84					325	1.01
1495.66	267.967					325	2.03
1496.67	90.8893					326	2.03
1506.32	99.7004					326	3.04
1547.68	817.437					326	2.03
1548.69	821.251					327	2.03
1549.69	183.119					327	2.03
1565.69	2738.15					327	1.01
1566.7	2495.36					328	1.01
1567.7	1078.03					329	3.14
1583.71	12726.8					329	7.09
1584.71	10358.6					330	5.06
1585.71	4621.92					330	2.03
1586.71	1549.82					330	1.01
1587.71	311.634					330	2.03
1786.6	202.049					331	5.06
1786.78	77788.5					331	1.01
1787.11	6384.64					332	1.01
1787.28	26872.4					332	1.01
1787.45	8916.49					333	3.04
1787.53	3029.9					334	2.03
1787.79	88216.1					334	2.03
1788.12	5855.45					335	2.03
1788.29	17773.5					335	1.01
1788.45	4448.5					336	2.03
1788.53	265.565					336	1.01
1788.79	36104.1					337	3.04
1789.03	144.445					337	1.01
1789.12	1064.99					338	1.01
1789.29	3756.62					338	3.04
1789.46	548.431					338	1.01
1789.79	10722.9					339	2.03
1790.29	458.383					339	1.01
1790.79	2879.16					340	7.09
1791.79	906.568					340	1.01
1792.38	87.7408					341	3.04
1792.54	436.383					342	4.05
1792.78	945.703					343	1.01
1793.03	1353.06					343	2.03
1793.28	1423.96					344	2.03
1793.53	1217.51					344	1.01
1793.78	1068.35					345	1.01
1794.06	1268.81					345	6.08
1794.27	245.469					346	9.04
1794.46	1995.62					347	10.1
1794.78	2480.87					347	2.03
1795.11	2709.72					348	1.01
1795.44	2134.26					348	1.01
1795.78	1647.12					348	1.01
1796.11	1124.47					348	1.01
1796.45	827.455					349	6.08
1796.77	1223.81					349	2.03
1797.02	669.423					350	2.03
1797.27	657.293					350	1.01
1797.52	732.507					351	4.05
1797.78	1607.53					352	3.04
1798.03	727.198					352	5.06
1798.28	2289.94					352	2.03
1798.53	828.62					353	8.1
1798.77	2388.37					354	2.03
1799.03	505.608					355	1.01
1799.27	2239.09					355	1.01
1799.43	92.1667					355	1.01
1799.77	2376.93					355	1.01
1800.1	1302.57					356	3.04
1800.26	760.663					357	5.06
1800.43	1463.46					357	2.03
1800.77	1850.65					358	1.01
1801.11	1051.47					359	3.04
1801.27	217.512					360	2.03
1801.45	1279.74					360	2.03
1801.78	1634.48					360	1.01
1802.11	1139.82					361	2.03
1802.46	1359.4					361	5.06
1802.77	1425.9					361	1.01
1803.08	673.095					361	1.01
1803.26	479.192					362	5.06
1803.51	513.522					363	2.03
1803.77	581.096					364	3.04
1804.02	284.183					365	1.01
1804.27	109.439					365	4.05
1804.4	87.0779					366	1.01
1804.52	88.6304					366	2.03
1804.76	677.125					367	2.03
1805.09	512.42					367	1.01
1805.42	615.654					368	6.08
1805.76	887.201					368	2.03
1806.09	184.521					368	1.01
1806.26	941.604					369	2.03
1806.76	1230.94					370	2.03
1807.01	85.0819					370	1.01
1807.26	457.214					370	1.01
1807.43	417.077					371	5.06
1807.52	94.2758					371	1.01
1807.78	1701.38					373	19.2
1808.06	690.384					373	2.03
1808.28	1494.81					374	10.1
1808.43	351.026					375	3.04
1808.52	301.668					376	1.01
1808.77	8864.09					376	1.01
1809.1	433.943					377	8.1
1809.28	1431.79					377	1.01
1809.44	321.875					378	4.05
1809.77	7621.79					379	5.83
1810.01	98.081					380	2.03
1810.09	119.998					381	1.01
1810.27	817.355					381	6.97
1810.41	97.9323					382	1.01
1810.77	4073.89					383	1.78
1810.99	88.9256					383	1.01
1811.26	88.8556					385	2.03
1811.76	1714.62					385	12.7
1812.03	175.867					385	1.01
1812.26	96.3393					386	2.03
1812.42	100.253					387	18.2
1812.77	942.415					387	1.01
1813.04	196.633					388	12.2
1813.24	277.518					389	11.1
1813.5	85.9459					390	2.03
1813.75	1041.89					390	5.06
1814.09	103.514					390	4.05
1814.24	728.88					391	20.5
1814.41	123.16					391	1.01
1814.75	943.583					391	1.01
1815.25	300.28					392	9.11
1815.76	419.612					394	1.01
1816.09	85.856					394	1.01
1816.75	513.815					395	1.01
1817.26	330.542					395	2.03
1817.52	192.186					396	1.52
1817.75	745.396					397	1.01
1818.03	95.3077					397	1.01
1818.26	274.602					399	2.03
1818.76	511.845					400	1.01
1819.75	218.839					400	2.84
1820.26	103.778					401	4.05
1820.76	489.543					401	1.01
1821.26	195.835					402	12.2
1821.51	96.91					403	6.08
1821.75	236.204					403	3.04
1822.76	112.299					404	33.1
1823.24	100.047					404	2.03
1824.74	1001.66					405	45.6
1825.73	829.79					405	1.01
1826.75	552.051					406	12.2
1827.01	112.706					407	2.03
1827.76	801.806					407	1.01
1828.09	181.421					407	2.03
1828.43	108.932					408	4.77
1828.79	2301.94					409	5.06
1829.1	169.24					409	1.01
1829.79	1750.58					410	1.01
1830.78	912.807					410	1.01
1831.76	904.423					411	1.01
1832.76	798.653					412	2.03
1833.75	305.169					412	1.01
1834.75	200.318					413	1.6
1838.75	87.8581					413	1.01
1845.74	85.9061					414	14.4
1847.75	333.602					414	1.01
1848.24	185.654					415	2.03
1848.74	85.6865					415	1.01
1850.76	510.205					415	2.03
1851.77	360.97					416	7.96
1867.75	94.7068					416	1.01
2017.63	293.959					416	1.01
2018.39	93.949					417	1.01
2023.63	85.676					417	3.04
2093.91	92.5555					417	1.01
2094.25	331.413					417	2.03
2094.58	381.572					417	1.01
2095.25	91.6861					418	34.2
2144.53	172.635					419	6.48
2144.74	170.812					419	1.01
2144.93	206.226					420	4.05
2145.14	185.514					421	6.08
2145.34	110.012					421	2.03
2145.53	93.5232					422	1.01
2153.72	88.9907					422	12.2
2157.53	97.1883					423	3.82
2233.73	222.763					423	1.01
2233.97	696.137					424	10.6
2234.23	773.332					425	1.01
2234.48	607.725					425	1.56
2234.72	595.658					426	1.01
2234.98	380.401					426	1.01
2235.24	123.12					426	1.01
2239.73	200.958					427	2.03
2240.21	177.977					427	2.03
2240.47	113.404					427	1.01
2240.71	95.5596					428	3.04
2244.72	192.265					429	3.04
2244.97	201.669					429	1.01
2245.22	120.404					430	1.01
2383.04	125.14					430	4.05
						430	1.01
						431	3.04
						431	1.01
						432	20.8
						433	10.4
						433	1.01
						434	2.03
						434	5.06
						435	8.1
						435	3.04
						435	1.01
						436	1.01
						437	1.01
						437	2.03
						437	1.01
						438	1.01
						439	3.31
						440	2.03
						441	3.04
						442	6.08
						442	1.01
						442	2.03
						443	8.1
						443	3.04
						444	1.01
						444	2.03
						444	1.01
						445	14.2
						445	1.01
						446	31.3
						447	1.01
						447	3.04
						448	3.18
						448	1.01
						449	2.03
						451	1.01
						451	2.03
						452	1.01
						452	4.05
						453	2.03
						454	2.03
						455	2.03
						456	2.03
						456	1.01
						457	2.03
						458	1.01
						459	10.1
						459	3.04
						460	6.08
						461	3.04
						461	8.1
						462	28.9
						462	1.01
						463	10.1
						463	1.01
						464	31.4
						464	1.01
						465	6.08
						466	4.05
						467	5.06
						468	2.03
						469	4.05
						469	1.01
						470	2.03
						470	3.04
						470	4.05
						471	2.03
						471	2.03
						472	2.03
						472	2.03
						472	1.01
						473	2.03
						473	1.01
						473	2.03
						474	1.01
						474	7.09
						475	19.2
						475	2.03
						476	6.08
						476	1.01
						477	1.01
						477	2.03
						478	1.01
						478	3.04
						478	1.01
						479	32.1
						479	11.1
						479	1.01
						480	4.04
						480	2.03
						481	1.01
						481	2.03
						482	5.51
						482	1.01
						484	3.6
						484	4.05
						484	5.19
						485	22.2
						485	3.04
						485	5.06
						486	10.6
						486	14.9
						486	7.09
						486	12.1
						487	13.6
						487	1940
						488	993
						488	312
						489	98.6
						489	13.2
						490	6.08
						490	6.63
						490	3.04
						490	7.09
						491	32.6
						491	3.04
						492	5.64
						492	1.01
						493	5.57
						493	2.03
						493	1.01
						493	1.01
						494	2.37
						494	1.01
						494	1.01
						495	1.01
						495	3.51
						496	7.28
						496	1.01
						497	6.22
						497	3.51
						497	4.66
						498	3.14
						498	16.6
						499	4.05
						499	3.75
						499	26.5
						499	2.03
						500	13.1
						500	9.11
						501	3.99
						501	3.04
						502	2.03
						502	1.01
						503	14.8
						503	1.01
						504	3.04
						504	2.03
						505	3.04
						505	11
						505	4.05
						505	3.04
						506	96.1
						506	62.9
						507	80.6
						507	8.1
						508	7.79
						508	2.03
						508	3.04
						508	1.01
						509	3.04
						509	1.01
						509	1.01
						509	1.01
						510	1.12
						510	2.03
						511	2.03
						511	1.01
						512	3.04
						512	3.28
						512	1.01
						513	2.03
						513	3.09
						513	1.01
						513	6.08
						514	57.2
						514	67.8
						515	21.7
						515	4.05
						515	4.05
						516	3.04
						516	20.3
						516	5.06
						516	2.03
						517	52.8
						517	2.03
						517	1.01
						518	14.5
						518	3.04
						519	29.8
						519	1.01
						520	1.01
						520	4.83
						520	1.01
						520	1.01
						520	1.01
						521	1.01
						521	3.54
						521	1.01
						522	2.03
						523	2.03
						523	1.01
						525	1.01
						525	6.44
						525	1.01
						526	1.01
						526	2.03
						526	3.04
						527	1.01
						528	1.1
						528	1.01
						528	1.01
						529	7.54
						530	16
						530	1.01
						530	2.03
						530	2.03
						531	15.8
						532	1.01
						532	52.3
						532	4.05
						532	1.01
						533	32.4
						533	1.01
						534	2.03
						534	7.33
						535	2.03
						536	1.01
						536	2.03
						537	2.03
						537	1.01
						538	1.01
						538	1.01
						539	3.04
						539	2.03
						539	1.01
						540	4.05
						541	8.1
						542	2.03
						543	2.03
						543	1.01
						544	1.01
						544	1.01
						545	4.05
						546	3.04
						546	2.03
						547	1.01
						547	13.2
						547	1.01
						547	1.01
						547	1.01
						548	3.04
						549	6.08
						550	2.03
						550	2.03
						551	4.05
						551	2.03
						552	1.01
						552	2.03
						552	1.01
						553	1.01
						553	7.09
						554	1.01
						555	1.01
						556	2.03
						557	3.04
						558	2.03
						558	1.01
						559	5.06
						560	18.6
						560	2.03
						561	8.1
						561	2.03
						561	2.03
						561	2.03
						562	40.5
						562	2.03
						563	15.6
						564	5.06
						564	1.01
						565	6.08
						565	1.01
						566	4.05
						567	4.05
						567	1.01
						568	1.01
						568	1.01
						569	3.04
						570	2.03
						571	4.05
						572	1.01
						573	4.05
						573	1.01
						574	6.33
						574	1.01
						575	1.01
						575	1.01
						576	19.2
						576	1.01
						577	13.2
						577	2.03
						578	5.06
						579	5.06
						579	1.01
						579	1.01
						581	1.01
						582	2.03
						582	1.01
						582	1.01
						583	1.01
						583	2.03
						584	3.04
						584	1.01
						585	1.01
						585	9.11
						586	1.01
						587	2.03
						588	4.05
						589	4.05
						589	1.01
						590	8.1
						590	2.03
						590	1.01
						590	1.01
						591	4.05
						592	4.05
						592	2.03
						592	2.03
						593	2.03
						594	1.01
						594	3.04
						594	2.03
						595	5.06
						596	1.01
						596	1.01
						597	3.04
						598	3.04
						598	1.01
						599	1.01
						599	1.01
						599	1.01
						599	1.01
						600	1.01
						600	3.04
						601	3.04
						602	1.01
						603	3.04
						603	2.03
						603	1.01
						604	7.09
						605	2.03
						605	1.01
						606	3.04
						606	3.04
						606	1.01
						607	2.03
						608	5.06
						608	1.01
						609	6.07
						609	3.04
						609	9.88
						610	3.04
						610	1.01
						610	1.01
						611	4.05
						611	2.03
						612	1.01
						612	2.03
						612	2.03
						613	4.05
						614	1.01
						615	4.05
						615	2.03
						616	2.03
						616	1.01
						617	6.07
						618	5.06
						619	3.04
						619	1.01
						619	1.01
						620	2.03
						620	2.03
						620	2.03
						621	3.04
						622	1.01
						624	1.01
						624	1.01
						625	1.01
						626	5.06
						627	1.01
						627	1.01
						628	6.07
						628	1.01
						629	2.03
						629	1.01
						630	5.06
						630	2.03
						631	3.04
						632	1.01
						633	6.07
						633	2.03
						633	1.01
						634	2.03
						635	16.2
						635	1.01
						635	4.05
						636	5.06
						636	2.02
						637	3.04
						638	1.01
						638	5.06
						638	1.01
						638	1.01
						639	4.05
						639	1.01
						640	2.02
						640	1.01
						641	1.01
						641	1.01
						643	2.02
						644	3.04
						644	3.04
						645	1.01
						645	3.04
						646	1.01
						647	3.04
						647	2.02
						648	1.01
						648	3.04
						648	1.01
						649	3.04
						649	1.01
						651	1.01
						652	3.04
						652	1.01
						653	3.04
						653	1.01
						653	1.01
						654	2.02
						654	1.01
						655	2.02
						655	5.06
						655	2.02
						656	2.02
						656	1.01
						657	4.05
						657	4.05
						658	12.2
						658	4.05
						659	6.07
						659	3.04
						659	1.01
						660	3.04
						660	1.01
						660	3.04
						661	1.01
						662	5.06
						662	1.01
						663	5.06
						663	2.02
						663	3.04
						664	6.07
						664	1.01
						665	9.11
						665	2.02
						666	1.01
						666	1.01
						667	3.04
						667	2.02
						668	5.06
						668	3.04
						668	2.02
						669	8.1
						669	2.02
						670	4.05
						670	2.02
						670	1.01
						671	2.02
						672	4.05
						672	2.02
						672	5.06
						673	3.04
						673	1.01
						673	9.11
						674	19.2
						674	1.01
						675	3.04
						675	5.06
						675	1.01
						676	4.05
						676	3.04
						676	1.01
						677	1.01
						677	3.04
						678	3.04
						678	1.01
						679	1.01
						680	2.02
						680	4.05
						681	7.09
						681	5.06
						682	9.11
						682	1.01
						683	4.05
						683	2.02
						683	1.01
						684	3.04
						684	1.01
						685	1.01
						685	1.01
						685	2.02
						686	1.01
						686	4.05
						687	3.04
						687	1.01
						688	5.06
						689	11.1
						689	1.01
						689	13.1
						689	2.02
						690	13.2
						690	28.7
						691	16.2
						691	4.05
						692	2.02
						692	2.02
						693	4.05
						694	1.01
						695	3.04
						695	1.01
						695	1.01
						696	19.7
						696	7.29
						697	8.1
						697	3.04
						698	6.07
						698	1.01
						698	4.05
						699	8.1
						699	1.01
						700	2.02
						700	1.01
						701	5.06
						701	1.01
						701	2.02
						702	1.01
						703	2.02
						703	3.04
						703	1.01
						704	1.01
						704	4.05
						705	2.02
						705	3.04
						706	3.04
						708	1.01
						708	3.04
						708	9.11
						709	9.11
						709	3.04
						709	4.05
						710	2.02
						711	3.04
						711	1.01
						712	2.02
						712	2.02
						713	2.02
						713	2.02
						714	2.02
						714	2.02
						714	1.01
						716	1.01
						716	2.02
						717	6.07
						717	1.01
						717	2.02
						718	7.08
						718	2.02
						718	1.01
						719	2.02
						719	1.01
						720	8.1
						720	3.04
						721	4.05
						722	2.02
						722	1.01
						722	1.01
						722	1.01
						723	3.04
						724	1.01
						724	3.04
						725	2.02
						726	2.02
						727	1.01
						727	1.01
						728	1.01
						729	2.02
						729	1.01
						729	1.01
						730	2.02
						730	1.01
						731	3.04
						731	1.01
						732	2.02
						732	3.04
						733	3.04
						733	1.01
						734	5.06
						735	5.06
						735	2.02
						736	3.04
						736	3.04
						737	3.04
						737	2.02
						738	1.01
						739	2.02
						739	4.05
						740	1.01
						741	3.04
						741	1.01
						742	2.02
						743	3.04
						744	3.04
						744	3.04
						744	4.05
						745	6.07
						745	2.02
						746	4.05
						746	2.02
						746	1.01
						747	4.05
						747	1.01
						748	5.06
						749	2.02
						749	1.01
						750	6.07
						750	3.04
						751	2.02
						752	1.01
						752	1.01
						753	1.01
						753	2.02
						753	2.02
						754	2.02
						754	1.01
						755	1.01
						755	2.02
						756	4.05
						756	1.01
						757	2.02
						757	1.01
						757	5.06
						758	1.01
						758	2.02
						759	3.04
						759	3.04
						759	1.01
						760	9.11
						760	1.01
						761	3.04
						762	4.05
						762	2.02
						763	4.05
						763	1.01
						764	4.05
						765	3.04
						765	3.04
						766	1.01
						766	2.02
						767	2.02
						767	1.01
						768	3.04
						768	4.05
						769	1.01
						769	1.01
						770	1.01
						771	1.01
						771	2.02
						772	1.01
						773	1.01
						773	3.04
						773	1.01
						774	4.05
						774	1.01
						775	1.01
						776	2.02
						778	4.05
						779	2.02
						779	2.02
						780	1.01
						780	1.01
						781	4.05
						781	1.01
						783	2.02
						784	1.01
						785	2.02
						786	1.01
						786	4.05
						786	1.01
						787	2.02
						787	2.02
						788	7.08
						788	3.04
						789	2.02
						790	10.1
						790	1.01
						791	6.07
						792	5.06
						792	3.04
						792	3.04
						793	1.01
						793	1.01
						794	5.06
						794	6.07
						795	6.07
						796	3.04
						796	2.02
						797	1.01
						797	3.04
						800	2.02
						800	2.02
						801	12.1
						801	15.5
						802	4.05
						802	6.07
						802	3.04
						803	1.01
						803	1.01
						804	1.01
						804	1.01
						805	5.06
						805	2.02
						807	2.02
						808	2.02
						808	1.01
						808	4.05
						809	2.02
						810	1.01
						811	3.04
						811	1.01
						812	1.01
						812	5.06
						813	1.01
						814	1.01
						815	1.01
						815	2.02
						817	3.04
						817	1.01
						818	1.01
						819	1.01
						819	1.01
						820	1.01
						821	1.01
						822	1.01
						822	2.02
						823	2.02
						823	2.02
						824	2.02
						825	1.01
						826	1.01
						827	1.01
						827	1.01
						827	1.01
						828	1.01
						828	1.01
						829	1.01
						830	2.02
						830	1.01
						830	6.07
						831	3.04
						832	3.04
						832	1.01
						833	10.1
						833	3.04
						834	2.02
						835	6.07
						835	1.01
						836	4.05
						837	2.02
						837	1.01
						839	3.04
						840	2.02
						841	1.01
						842	1.01
						843	1.01
						843	1.01
						844	4.05
						844	2.02
						845	1.01
						845	2.02
						845	1.01
						846	3.04
						847	4.05
						847	1.01
						848	1.01
						849	3.04
						849	3.04
						850	3.04
						850	1.01
						850	1.01
						851	2.02
						853	1.01
						853	1.01
						854	1.01
						854	1.01
						855	1.01
						856	1.01
						858	3.04
						859	3.04
						859	1.01
						860	2.02
						861	1.01
						862	1.01
						863	3.04
						864	3.04
						865	2.02
						865	1.01
						866	1.01
						866	1.01
						866	1.01
						867	2.02
						868	2.02
						868	2.02
						869	1.01
						869	2.02
						871	1.01
						873	1.01
						873	1.01
						874	2.02
						875	4.05
						876	1.01
						877	1.01
						878	2.02
						879	4.05
						879	1.01
						880	2.02
						880	1.01
						881	2.02
						882	1.01
						883	2.02
						884	4.05
						885	2.02
						885	3.04
						886	1.01
						887	1.01
						888	1.01
						888	2.02
						889	2.02
						890	2.02
						890	1.01
						890	1.01
						891	4.05
						891	3.04
						892	1.01
						893	4.05
						894	2.02
						894	1.01
						895	2.02
						895	1.01
						895	2.02
						896	1.01
						897	3.04
						898	2.02
						898	1.01
						899	3.04
						899	1.01
						900	5.06
						900	2.02
						901	1.01
						903	1.01
						903	1.01
						904	1.01
						904	4.05
						905	1.01
						905	1.01
						906	3.04
						906	1.01
						907	1.01
						907	1.01
						908	2.02
						909	2.02
						910	3.04
						911	3.04
						912	3.04
						913	1.01
						914	1.01
						914	1.01
						915	3.04
						916	1.01
						917	2.02
						918	1.01
						918	3.04
						919	2.02
						919	1.01
						920	2.02
						920	2.02
						921	2.02
						922	2.02
						922	2.02
						922	4.05
						924	1.01
						925	1.01
						928	1.01
						929	1.01
						930	3.04
						931	2.02
						932	4.05
						933	3.04
						933	2.02
						934	2.02
						935	3.04
						935	1.01
						936	3.04
						936	1.01
						936	3.04
						938	10.1
						938	2.02
						938	15.2
						939	4.05
						940	1.01
						941	5.06
						941	1.01
						942	1.01
						942	1.01
						943	2.02
						943	4.05
						944	1.01
						945	1.01
						946	2.02
						947	1.01
						948	3.04
						948	1.01
						950	1.01
						951	3.04
						951	1.01
						952	1.01
						952	1.01
						953	1.01
						953	1.01
						954	1.01
						955	1.01
						956	2.02
						957	2.02
						957	1.01
						958	1.01
						958	1.01
						958	3.04
						959	2.02
						959	3.04
						960	2.02
						960	2.02
						961	2.02
						961	9.1
						962	1.01
						963	2.02
						963	2.02
						964	3.04
						964	2.02
						966	3.04
						966	3.04
						967	3.28
						967	3.42
						968	15.4
						968	3.98
						969	9.47
						969	1.61
						970	9.93
						970	27.2
						971	4.68
						971	52.4
						971	12.7
						972	28.3
						972	17.4
						973	25.3
						974	8110
						975	3580
						976	977
						977	189
						978	25.2
						978	3.8
						979	2.91
						980	3.46
						981	3.67
						982	4.05
						982	1.01
						983	1.01
						984	1.01
						984	2.02
						985	8.9
						985	9.05
						986	5.78
						986	9.1
						987	3.03
						987	2.02
						988	1.01
						989	2.02
						989	2.02
						989	3.03
						990	3.03
						990	3.64
						991	4.05
						992	8.09
						992	2.83
						993	16.8
						993	36.9
						994	3.03
						994	7.08
						994	6.78
						995	2.02
						995	9.81
						996	18.2
						997	5.06
						998	8.8
						998	6.07
						999	4.94
						1000	15.1
						1001	10
						1001	6.07
						1002	7.08
						1002	6.07
						1002	4.05
						1003	6.07
						1004	4.13
						1004	3.03
						1005	2.02
						1006	3.03
						1006	2.02
						1007	3.03
						1007	4.05
						1008	3.03
						1008	2.02
						1009	2.02
						1010	2.02
						1010	1.01
						1011	4.05
						1011	5.06
						1012	2.02
						1013	4.05
						1013	1.01
						1014	2.02
						1015	2.02
						1016	2.02
						1016	1.01
						1017	1.01
						1018	4.05
						1018	1.01
						1019	4.05
						1019	4.05
						1020	2.02
						1021	2.02
						1021	1.01
						1022	2.02
						1023	17.6
						1023	3.03
						1024	5.06
						1025	4.05
						1025	3.03
						1026	1.01
						1026	9.1
						1027	1.01
						1028	11.1
						1028	2.02
						1029	1.01
						1030	3.03
						1031	8.09
						1031	6.07
						1032	1.01
						1033	4.05
						1033	4.05
						1034	1.01
						1034	4.05
						1035	1.01
						1035	2.02
						1036	2.02
						1036	1.01
						1037	2.57
						1038	2.02
						1038	2.02
						1039	2.02
						1039	3.03
						1040	1.01
						1041	1.01
						1043	4.05
						1044	1.01
						1044	5.06
						1045	1.01
						1045	2.02
						1046	2.02
						1047	3.03
						1048	2.02
						1049	3.03
						1049	3.03
						1050	2.02
						1051	1.01
						1051	1.01
						1053	1.01
						1054	4.05
						1054	3.03
						1055	2.02
						1056	1.01
						1056	1.31
						1057	1.01
						1057	2.02
						1059	2.02
						1060	2.02
						1060	1.01
						1060	1.01
						1062	1.01
						1062	3.03
						1063	2.02
						1064	4.05
						1065	1.01
						1066	2.02
						1066	1.01
						1067	2.02
						1068	2.02
						1069	1.01
						1071	2.02
						1071	4.05
						1072	2.02
						1074	1.01
						1075	3.03
						1075	1.01
						1077	1.01
						1077	1.01
						1079	1.01
						1081	3.03
						1082	2.02
						1083	2.02
						1084	2.02
						1084	1.01
						1085	1.01
						1085	4.05
						1086	1.01
						1086	2.02
						1087	1.01
						1088	2.02
						1089	1.01
						1089	4.05
						1089	1.01
						1090	1.01
						1091	2.02
						1091	2.02
						1093	1.01
						1093	1.01
						1093	2.02
						1094	2.02
						1095	1.01
						1096	4.05
						1097	2.02
						1097	1.01
						1098	3.03
						1099	2.02
						1100	1.01
						1101	1.01
						1102	2.02
						1105	2.02
						1106	4.05
						1107	2.02
						1108	2.02
						1108	5.06
						1109	2.02
						1110	7.08
						1110	4.05
						1111	1.01
						1112	2.02
						1113	3.03
						1114	4.05
						1114	3.03
						1115	6.07
						1116	1.01
						1116	1.01
						1117	4.05
[truncated: 1,111 more rows]

## Sheet: DSF
Temperature	1			3			4			8			10			12			13
35									3938.97							4642.97	4514.86	3942.78	4209.77	4486.98	3942.78
35.5									3953.23							4635.02	4508.21	3935.33	4203.43	4483.48	3935.33
36							4077.31		3971.86							4627.91	4502.66	3929.11	4198.03	4479.92	3929.11
36.5							4077.92		3995.78							4621.47	4498.22	3924.25	4193.01	4477.05	3924.25
37							4079.37		4025.76							4615.64	4495.24	3920.72	4189.29	4474.58	3920.72
37.5		4187.89	3918.95		4205.91		4081.71	3918.95	4062.14			3918.95			3918.95	4610.95	4493.56	3918.95	4186.59	4472.64	3918.95
38		4192.39	3919.46		4206.17		4084.88	3919.46	4105.45			3919.46		4402.85	3919.46	4607.54	4493.69	3919.46	4184.79	4471.8	3919.46
38.5		4198.52	3922.48		4207.58		4089.52	3922.48	4154.92			3922.48		4403.55	3922.48	4605.57	4495.47	3922.48	4184.24	4473.39	3922.48
39		4206.59	3928.82		4210.49		4095.57	3928.82	4208.41		4399	3928.82		4405.77	3928.82	4605.64	4499.82	3928.82	4185.78	4477.31	3928.82
39.5	4292.22	4216.56	3938.97		4214.56		4103.03	3938.97	4262.65		4400.13	3938.97		4409.31	3938.97	4607.84	4507.38	3938.97	4189.03	4484.76	3938.97
40	4292.27	4229.61	3953.23		4220.69		4112.25	3953.23	4314.59	4189.74	4403.2	3953.23		4415.06	3953.23	4612.5	4518.92	3953.23	4194.58	4496.72	3953.23
40.5	4293.93	4245.35	3971.86	4192.92	4229.43		4124.04	3971.86	4360.87	4190.17	4408.75	3971.86		4423.51	3971.86	4619.7	4534.78	3971.86	4203.14	4514.31	3971.86
41	4297.95	4264.56	3995.78	4193.65	4241.81	4062.92	4138.02	3995.78	4399.81	4192.16	4417.61	3995.78		4435.87	3995.78	4631.27	4556.7	3995.78	4215.87	4537.64	3995.78
41.5	4303.87	4287.77	4025.76	4196.27	4258.9	4064.14	4154.48	4025.76	4430.27	4196.24	4430.76	4025.76	4616.59	4453.54	4025.76	4648.04	4585.45	4025.76	4233.26	4568.08	4025.76
42	4312.3	4316.19	4062.14	4201.44	4282.66	4066.63	4174.66	4062.14	4452.83	4203.03	4449.51	4062.14	4617.15	4478.08	4062.14	4671.64	4622.41	4062.14	4256.86	4606.61	4062.14
42.5	4323.43	4350.42	4105.45	4209.77	4314.97	4071.3	4199.05	4105.45	4469.01	4213.67	4475.99	4105.45	4619.74	4511.23	4105.45	4703.85	4668.89	4105.45	4288.57	4654.56	4105.45
43	4337.53	4391.67	4154.92	4222.95	4357.98	4077.69	4227.97	4154.92	4479.81	4229.35	4512.04	4154.92	4626.19	4554.82	4154.92	4746.03	4725.86	4154.92	4329.67	4711.49	4154.92
43.5	4354.8	4440.33	4208.41	4242.53	4412.5	4086.89	4262.45	4208.41	4486.23	4251.84	4559.2	4208.41	4637.23	4609.66	4208.41	4796.92	4791.95	4208.41	4379.73	4776.95	4208.41
44	4375.94	4496.66	4262.65	4270.14	4478.23	4099.04	4302.57	4262.65	4489.86	4281.75	4617.64	4262.65	4654.61	4675.28	4262.65	4855.15	4864.45	4262.65	4438.27	4848.7	4262.65
44.5	4400.79	4559.52	4314.59	4305.83	4552.81	4114.46	4347.08	4314.59	4490.96	4319.17	4685.84	4314.59	4679.66	4749.45	4314.59	4917.84	4939.27	4314.59	4503.15	4923.52	4314.59
45	4429.08	4626.79	4360.87	4348.65	4632.21	4132.55	4395.31	4360.87		4363.31	4759.6	4360.87	4713.5	4827.88	4360.87	4980.77	5011.31	4360.87	4570.33	4995.89	4360.87
45.5	4459.18	4695.58	4399.81	4396.18	4710.68	4153.22	4445.38	4399.81		4411.24	4833.51	4399.81	4755.16	4904.87	4399.81	5039.15	5075.6	4399.81	4635.61	5062.01	4399.81
46	4489.04	4762.2	4430.27	4445.12	4783.49	4175.34	4494.46	4430.27		4459.13	4901.7	4430.27	4803	4974.75	4430.27	5090.1	5128.67	4430.27	4694.89	5118.4	4430.27
46.5	4516.79	4823.53	4452.83	4491.26	4846.62	4197.76	4540.44	4452.83		4503.62	4959.59	4452.83	4853.1	5033.47	4452.83	5131.09	5169.19	4452.83	4744.94	5163.71	4452.83
47	4541.2	4877.97	4469.01	4532.37	4898.88	4219.52	4582.28	4469.01		4542.71	5005.11	4469.01	4901.98	5079.33	4469.01	5161.67	5197.51	4469.01	4784.6	5196.64	4469.01
47.5	4561.06	4924.03	4479.81	4566.45	4939.49	4239.14	4617.54	4479.81		4573.8	5038.19	4479.81	4945.74	5111.96	4479.81	5181.57	5214.68	4479.81	4813.41	5219.39	4479.81
48	4576.36	4961.69	4486.23	4592.76	4970.39	4256.13	4645.92	4486.23		4596.91	5060.04	4486.23	4981.75	5133.04	4486.23	5193.07	5222.68	4486.23	4832.02	5233.11	4486.23
48.5	4587.52	4991.9	4489.86	4611.35	4992.67	4269.77	4667.78	4489.86		4612.68	5073.06	4489.86	5008.41	5144.94	4489.86	5197	5223.78	4489.86	4842.73	5240.04	4489.86
49	4595.18	5015.19	4490.96	4623.72	5008.27	4279.87	4683.38	4490.96		4622.45	5079.41	4490.96	5026.58	5149.65	4490.96	5195.68	5219.58	4490.96	4847.27	5241.03	4490.96
49.5	4599.22	5031.73		4630.12	5017.51	4286.23	4692.46			4626.34	5080.14		5036.45			5189.6	5211.22	4489.55	4846.16	5238.12	4489.55
50	4600.31	5042.71		4631.76	5022.12	4289.82	4696.41			4626.38			5039.72			5180.5	5200.08	4486.23	4841.07	5231.34	4486.23
50.5		5048.46			5022.25	4290.69										5168.77	5186.72	4481.23	4833.11	5222.13	4481.23
51		5049.46			5019.17											5155.58	5171.74	4474.32	4822.6	5210.08	4474.32
51.5																5140.48	5155.35	4465.86	4809.74	5196.24	4465.86
52																5124.44	5137.66	4456.06	4795.83	5180.7	4456.06
52.5																5108.07	5119.09	4445.5	4780.81	5164.14	4445.5
53																5091.03	5100.13	4433.79	4764.82	5146.17	4433.79
53.5																5073.2	5080.44	4421.38	4747.93	5127.74	4421.38
54																5055.28	5060.18	4408.87	4730.91	5108.42	4408.87
54.5																5037.19	5039.77	4396	4713.23	5088.56	4396
55																5018.14	5018.98	4382.64	4695.33		4382.64
55.5																4998.87	4997.57	4369.79	4677.18		4369.79

## Sheet: SPE-MS
LdtMt2 + 1							LdtMt2 + 3
Da	Apo	5 min	1 h	6 h	24 h		Da	Apo	5 min	1 h	6 h	24 h
37800	0.902077	2.3295	2.01813	4.74003	6.87455		37800	0.902077	0.725768	7.53543	1.44928	2.01178
37801	0.652091	2.29139	1.72338	4.60932	5.87432		37801	0.652091	0.695686	7.00283	1.32062	1.86174
37802	0.469474	2.09286	1.53854	4.68515	4.76011		37802	0.469474	0.681061	6.25125	1.1546	1.64359
37803	0.346212	2.43283	1.50373	4.18157	4.61108		37803	0.346212	0.686831	5.58981	1.06361	1.68296
37804	0.2694	2.50651	1.43738	3.57264	4.29375		37804	0.2694	0.7152	4.18615	0.990002	1.42506
37805	0.226995	2.49856	1.16788	3.43474	3.91525		37805	0.226995	0.763089	2.61803	1.04417	1.16603
37806	0.210494	2.13067	0.991164	3.45074	3.3306		37806	0.210494	0.819677	1.85652	1.10517	0.956005
37807	0.216512	1.83438	0.827847	3.32628	3.0682		37807	0.216512	0.866239	1.46937	1.14626	0.821305
37808	0.247585	1.49694	0.705418	3.75124	2.50379		37808	0.247585	0.88199	1.26804	1.02664	0.703106
37809	0.339783	1.26049	0.632991	3.91518	2.38723		37809	0.339783	0.855735	0.931765	0.916981	0.530597
37810	0.528095	1.0281	0.647066	4.17397	2.04821		37810	0.528095	0.795019	0.840139	0.813501	0.42317
37811	0.660845	0.872671	0.670462	4.04486	1.72206		37811	0.660845	0.723577	0.844169	0.727106	0.40451
37812	0.813649	0.737259	0.638208	4.0101	1.40484		37812	0.813649	0.669805	0.837691	0.617953	0.379385
37813	1.10064	0.74543	0.614246	4.45669	1.4337		37813	1.10064	0.658311	0.925433	0.621375	0.32765
37814	1.54018	0.883382	0.668847	4.92776	1.42198		37814	1.54018	0.818888	0.804918	0.651801	0.339484
37815	2.16122	1.11509	0.659654	4.7903	1.64083		37815	2.16122	1.08709	0.720619	0.612454	0.423735
37816	2.80596	1.42594	0.715802	5.16337	1.90083		37816	2.80596	1.61101	0.734487	0.739068	0.507915
37817	4.221	1.82977	0.865328	5.15336	2.36143		37817	4.221	2.19503	0.840518	0.903133	0.694085
37818	6.34343	2.39357	1.06736	5.71943	3.54568		37818	6.34343	3.9247	1.01415	1.3002	1.19647
37819	8.83723	3.83799	1.51691	7.11321	5.21629		37819	8.83723	7.22876	1.35882	1.93076	2.37459
37820	9.43669	5.0213	1.51801	6.32249	5.08164		37820	9.43669	8.1498	1.41343	2.04674	3.06257
37821	7.96509	5.02485	1.45124	4.54932	4.65305		37821	7.96509	7.65323	1.49102	1.7045	2.94205
37822	6.7591	4.32944	1.50746	3.37071	4.65051		37822	6.7591	7.25186	1.68304	1.48496	3.10873
37823	5.31494	3.661	1.51627	2.51171	4.14278		37823	5.31494	5.92061	1.66655	1.3112	3.0924
37824	4.39489	3.11953	1.57235	2.11417	3.28208		37824	4.39489	4.68395	1.58105	1.4788	2.71068
37825	3.84115	2.4074	1.88057	1.62339	3.15677		37825	3.84115	4.26687	1.76291	1.51638	2.41898
37826	3.0348	1.96268	1.92948	1.0347	3.28222		37826	3.0348	3.70452	1.67955	1.58743	2.29607
37827	2.71476	1.85072	2.02247	0.904571	3.36321		37827	2.71476	4.02762	1.58948	1.76438	2.47357
37828	3.3367	1.79885	2.2248	0.880007	4.28914		37828	3.3367	4.33981	1.80157	1.70684	2.45521
37829	3.3517	1.56001	2.16923	0.89799	5.63463		37829	3.3517	5.0921	2.32104	1.86836	2.21713
37830	3.25807	1.50974	1.73806	1.04274	7.30462		37830	3.25807	5.73925	3.15739	1.9208	1.8093
37831	3.18333	1.53564	1.6716	1.21734	9.42524		37831	3.18333	7.93022	4.34412	1.91825	1.88624
37832	3.09227	1.84517	1.53607	1.25601	9.7687		37832	3.09227	11.3447	5.64739	1.96959	1.94228
37833	2.87155	2.20907	1.48931	1.72835	10.8068		37833	2.87155	13.5386	7.2398	2.13752	2.05651
37834	2.45873	2.41923	1.47925	2.62959	12.0119		37834	2.45873	14.045	8.87871	2.46083	2.64549
37835	2.11701	2.4476	1.38613	3.34542	11.1479		37835	2.11701	13.9729	9.21114	3.02704	2.45996
37836	1.97917	2.31416	1.08359	3.86993	10.6523		37836	1.97917	12.0215	10.3533	3.7229	2.1988
37837	1.961	2.21964	0.961168	4.51911	8.60109		37837	1.961	10.4374	11.2091	4.56597	1.85261
37838	2.00088	2.34224	1.05488	6.0748	7.00464		37838	2.00088	11.8309	12.3034	5.01046	1.61153
37839	2.09864	2.11749	1.27891	6.41027	5.95349		37839	2.09864	11.1709	12.7133	5.98011	1.55058
37840	2.14606	2.02692	1.84085	6.42783	4.74267		37840	2.14606	10.7396	10.8131	7.60479	1.41764
37841	2.39578	2.23236	2.51109	6.00137	4.21059		37841	2.39578	9.69091	9.44713	11.3933	1.38835
37842	2.78396	2.33194	2.89684	5.16948	3.71473		37842	2.78396	7.89701	8.0715	14.3605	1.45238
37843	2.96786	2.74639	3.12275	3.96487	3.41257		37843	2.96786	6.03769	7.56604	16.4701	1.38957
37844	2.96843	3.20514	3.1234	3.06972	3.42289		37844	2.96843	4.58473	6.28142	17.9217	1.23332
37845	3.58673	4.21682	3.53813	2.89697	3.25793		37845	3.58673	4.31484	5.57374	17.1097	1.17961
37846	4.80896	5.81738	3.74732	2.97829	3.51665		37846	4.80896	4.40204	6.03812	16.2241	1.15883
37847	5.57127	7.48581	4.72225	3.07408	4.34977		37847	5.57127	4.72347	7.24111	17.1161	1.31993
37848	5.91925	10.3613	5.90189	3.76325	5.80452		37848	5.91925	5.17577	10.5553	15.0448	1.70001
37849	6.27326	13.5519	7.67657	4.64474	8.11705		37849	6.27326	5.78473	14.5768	14.2181	2.56264
37850	8.07414	13.9176	10.0763	6.21997	12.7145		37850	8.07414	7.63528	21.9869	14.5753	3.73067
37851	10.1102	14.6724	14.8536	7.16663	20.4972		37851	10.1102	9.5367	36.0836	14.9639	5.52322
37852	13.343	15.335	20.6798	9.14034	33.4218		37852	13.343	12.9703	63.3144	17.2408	9.48068
37853	20.8803	18.3721	28.6741	12.8073	48.9924		37853	20.8803	20.1114	94.1143	23.2885	17.2932
37854	35.6534	24.6695	43.1122	18.7888	65.2304		37854	35.6534	35.5271	130.81	34.3474	37.109
37855	48.361	26.6957	51.8281	23.2525	77.2059		37855	48.361	59.2159	137.155	45.7081	66.3042
37856	63.1007	27.1492	57.7169	26.3936	86.3865		37856	63.1007	88.8229	120.224	62.711	94.1423
37857	82.7594	27.7874	67.8239	33.9426	88.0776		37857	82.7594	134.453	123.873	81.9202	133.361
37858	118.338	35.8695	82.5968	49.4677	102.11		37858	118.338	209.069	147.339	119.027	229.783
37859	142.711	43.7931	82.8481	63.6467	105.891		37859	142.711	283.654	143.105	162.069	284.95
37860	146.651	55.3912	83.3996	82.5986	108.075		37860	146.651	368.248	155.658	234.923	313.845
37861	171.353	82.4572	97.4112	116.976	124.933		37861	171.353	454.062	173.071	327.897	362.844
37862	186.903	107.666	111.291	133.403	130.675		37862	186.903	480.908	197.044	378.268	389.337
37863	168.692	128.401	119.466	152.629	153.447		37863	168.692	452.775	244.399	446.083	365.159
37864	167.762	163.746	128.594	186.728	176.528		37864	167.762	438.017	298.894	518.714	332.894
37865	177.197	221.985	159.668	211.501	215.326		37865	177.197	411.67	376.917	535.798	331.8
37866	230.532	280.64	231.151	233.72	276.474		37866	230.532	363.125	508.087	525.428	326.581
37867	312.514	345.592	318.003	241.78	349.957		37867	312.514	315.925	720.453	535.058	306.95
37868	412.27	455.581	395.629	261.816	511.893		37868	412.27	279.027	913.727	558.377	305.724
37869	533.469	567.016	534.002	261.246	687.986		37869	533.469	271.518	1076.12	590.66	357.517
37870	700.585	657.881	661.086	250.109	846.221		37870	700.585	283.488	1222.11	569.361	390.86
37871	955.17	729.703	790.859	236.472	947.612		37871	955.17	319.122	1383.46	533.61	400.547
37872	1174.03	755.899	916.211	245.474	1029.71		37872	1174.03	325.281	1335.68	521.597	467.641
37873	1442.45	867.276	985.096	281.426	1164.19		37873	1442.45	340.929	1268.77	568.181	544.439
37874	1610.11	982.268	1002.84	322.971	1153.03		37874	1610.11	356.564	1093.24	633.486	549.632
37875	1583.43	1139.16	952.804	384.164	1141.69		37875	1583.43	370.781	948.652	691.245	577.038
37876	1537.37	1215.94	880.068	459.774	1121.5		37876	1537.37	365.153	843.371	704.1	580.971
37877	1383	1340.82	924.932	512.264	1106.75		37877	1383	366.53	821.591	709.705	627.478
37878	1220.66	1517.8	1046.74	551.757	1076.64		37878	1220.66	414.03	796.189	770.185	708.783
37879	1086.62	1642.69	1216.42	588.966	1141.74		37879	1086.62	440.922	850.241	795.263	702.475
37880	948.013	1727.54	1352.09	650.127	1211.2		37880	948.013	469.532	967.028	768.028	729.369
37881	869.846	1858.7	1555.66	727.215	1246.77		37881	869.846	547.009	1040.71	801.413	747.978
37882	902.418	2026.14	1757.15	872.488	1513.46		37882	902.418	751.931	1212.32	943.895	753.364
37883	976.158	2319.53	1818.63	1117.94	1670.63		37883	976.158	1017.11	1199.09	1098.63	828.335
37884	1028.22	2532.98	2060.75	1358.71	1831.76		37884	1028.22	1273.35	1360.18	1134.03	946.536
37885	1158.76	2726.55	2511.49	1688.1	1953.89		37885	1158.76	1534.07	1683.35	1298.15	1093.56
37886	1288.38	2877.23	2697.68	2088.41	2198.23		37886	1288.38	1809.76	1970.05	1738.56	1259.36
37887	1566.79	3080.93	2785.01	2568.39	2333.25		37887	1566.79	2036.24	2331.32	2324.06	1542.88
37888	1885.67	3185.6	2804.96	2856.91	2421.36		37888	1885.67	2110.48	2644.35	2753.99	1757.25
37889	2231.89	3445.87	3021.88	3191.8	2492.2		37889	2231.89	2192.35	3232.05	3365.91	1950.25
37890	2754.13	3387.48	3365.07	3719.93	2449.54		37890	2754.13	2044.34	3635.74	3871.75	2195.32
37891	3320.72	3135.22	3348.34	3878.15	2208.75		37891	3320.72	2024.61	3680.7	3907.18	2188.68
37892	3445.99	2974.65	3234.63	3833.42	1891.33		37892	3445.99	2128.81	3951.31	3785.16	2147.71
37893	3349.24	3050.04	3252.69	3807.4	1876.17		37893	3349.24	2413.8	4224.99	4126.18	2414.89
37894	3479.47	2940.61	3237.63	3893.71	1717.15		37894	3479.47	2363.6	4219.85	4219.88	2522.29
37895	3725.31	2879.23	3373.74	3677.92	1531.72		37895	3725.31	2215.63	3957.89	4006.09	2486.91
37896	3945.35	2706.99	3638.39	3582.43	1579.31		37896	3945.35	2216.55	3781	4034.04	2348.03
37897	4032.37	2666.06	3770.16	3649.7	1775.11		37897	4032.37	2411.72	3656.49	4265.72	2406.61
37898	4009.55	2819.58	4000.01	3761.61	1986.02		37898	4009.55	2696.09	4078.89	4575.28	2471.61
37899	4224.59	3080.3	4422.62	3847.81	2443.73		37899	4224.59	3131.25	4387.12	4918.01	2727.82
37900	4460.41	3552.69	4821.46	4176.69	3170.62		37900	4460.41	3398.34	4871.23	5458.73	3127.47
37901	4603.59	4023.88	5478.2	5066.09	4247.59		37901	4603.59	4101.19	5062.24	5729.78	3470.87
37902	5303.26	5072.33	6133.02	5874.45	5585.8		37902	5303.26	5129.74	5684.03	6599.4	4293.98
37903	5915.31	6731.34	6555.89	6612.88	7038.33		37903	5915.31	5875	6413.02	7858.42	4982.96
37904	6337.19	8238.57	6902.72	7005.56	8150.62		37904	6337.19	6799.94	6970.52	8654.76	5276.15
37905	6742.97	9563.87	6661.14	7501.93	9234.05		37905	6742.97	7896.08	7558.82	8296.47	5245.29
37906	6512.73	9761.59	6112.32	7358.26	10112.7		37906	6512.73	8387.54	8415.25	7831.36	4964.69
37907	6019.36	9315.41	5909.23	6809.72	10564.4		37907	6019.36	8318.41	8963.22	8059.1	4985.86
37908	5758.72	8471.27	5890.24	6269.49	10476.8		37908	5758.72	7769.09	8871.52	7890.33	4790.33
37909	5964.31	7882.1	5841.3	5835.45	10025.3		37909	5964.31	7515.59	8481.25	7806.49	4936.1
37910	6205.34	7578.52	5966.01	5720.22	9752.12		37910	6205.34	7071.55	8805.62	7569.11	5237.9
37911	6803.27	7308.68	6289.67	5893.45	9233.02		37911	6803.27	6563.18	9069.46	7685.76	5459.08
37912	7856.22	7149.56	7042.91	6115.45	9146.43		37912	7856.22	6609.7	9404	8107.32	5587
37913	8698.29	7575.83	7361.68	6646.83	8989.17		37913	8698.29	7267.02	9690.69	8754.41	5846.36
37914	10272.3	8787.27	8430.84	7442.65	8929		37914	10272.3	7929.65	10342.1	9603.77	6519.88
37915	12476.8	9883.37	9376.63	8056.36	9527.42		37915	12476.8	8620.78	11060.6	10466.9	7878.3
37916	15239.7	10931.5	9720.87	9242	10312.4		37916	15239.7	9468.58	11775.6	11240.1	9227.63
37917	17059.3	12349.8	10346	10226	10877.7		37917	17059.3	10137.2	11551.5	12505.9	10534.5
37918	17510.8	13980.1	11394.5	11458.2	11094.9		37918	17510.8	10391.7	11699.5	12934.8	11675.3
37919	17365.6	14819.9	12251.9	11935.3	11163.1		37919	17365.6	10728.8	12917.2	13134	12856.7
37920	16744	15766.2	13164.6	11492.9	11344.1		37920	16744	11053.5	13226.5	14029.3	13319.5
37921	15942.5	16009.2	13585.1	11739	11774.3		37921	15942.5	11468.9	13617.7	14671.6	13134.8
37922	15879.6	15566.4	14106.7	11274.4	11687.2		37922	15879.6	11856	14123.8	15424.2	13082
37923	16184.4	14316.8	14297.4	10917.1	11857.3		37923	16184.4	12110.5	14851	15634.3	12727.1
37924	16905.4	14501	13970.1	11634.3	12365.2		37924	16905.4	12686.5	16198.9	15716.1	12413.9
37925	16764	15324.8	14818.4	12910.7	12786.4		37925	16764	13742.7	17051.7	16242.4	12364
37926	16681.7	17153.1	15673.9	14010.6	13938.4		37926	16681.7	15217.4	18197.1	16366.4	12987.3
37927	16765	18215.6	15697.5	15876.4	14928.4		37927	16765	16357.4	18431.4	17218	13926.2
37928	16971.2	20042.5	16276.9	17328.4	16383.2		37928	16971.2	18113	19432.9	18163	14752.5
37929	18823	23129.3	18611.1	19130.6	18214.4		37929	18823	20289.8	21050.9	19748.8	15487.5
37930	20443.3	26114.3	20514.9	21381.9	20496.3		37930	20443.3	22899.9	23722.7	21986.5	16775.6
37931	22486.8	28690.7	21559.8	23706.3	23621.6		37931	22486.8	24835.6	25973.2	24019.4	19145.3
37932	26012.6	29922.6	23196.2	26137.8	26076.7		37932	26012.6	26923.1	28761.3	25884.9	21886.2
37933	30564.2	31482.8	25320.9	27836.4	29346.7		37933	30564.2	28277.7	31828.4	28598.5	23943.4
37934	35727.7	33866	28123	27810.1	32538.8		37934	35727.7	28878.9	33897.8	31891.5	25116.1
37935	39034.9	34821.3	30138.4	27612.2	34141.6		37935	39034.9	29345.3	34709.2	34417	27776.3
37936	41128.4	35189.2	32434.7	27748	35054.2		37936	41128.4	31068.1	35198.3	37106.6	29996.4
37937	42946	33572.8	33983.4	27424	35587.8		37937	42946	32267.3	35548.3	38623.8	32240.5
37938	44157.1	34461.7	36001.1	27567.5	37454.8		37938	44157.1	31773.9	36768	40567.6	36654.7
37939	42669.4	35360.1	37459.5	29645.8	37898.7		37939	42669.4	32157.8	35969.7	41644.7	38627.3
37940	37111	33312.4	34660.9	29579.6	34011.5		37940	37111	31293.8	34207.4	38951.2	37243.4
37941	33186.8	32976.6	31630.3	29249.8	31841.8		37941	33186.8	30635	33843.3	35339.3	37750.4
37942	30279	33681.7	30039	29618.9	31377.5		37942	30279	29944.2	34012.2	33169.1	37802.8
37943	27553.4	31745	28273.8	28844.8	29879.4		37943	27553.4	28110	33775.3	31089.8	35367
37944	23994.5	29756	26336	28480.6	28336.8		37944	23994.5	26486.9	33348.9	28613.6	32208
37945	22159.3	28512.2	24079.3	26751.3	26750		37945	22159.3	24938.4	32149.1	27039.8	27925.7
37946	20122.3	27387.5	21785.6	24793.4	25192.5		37946	20122.3	23433.5	30135.9	25477.3	25032.5
37947	19320.9	26500.2	19696.8	23377.6	24745.6		37947	19320.9	22885	28369.3	23920.5	23144
37948	18886.2	26062.3	18759.8	22457.2	24386.6		37948	18886.2	22163.8	26530.4	22643.9	21421.1
37949	20320.9	26706.6	19263.4	22204.8	24215.6		37949	20320.9	21577	25200	22579.7	20850.1
37950	23352.8	27923.7	20380.8	23406.1	25683.3		37950	23352.8	22152.7	25202.4	24149.4	22127.8
37951	27294.9	30525.2	22267.3	25947.8	28669.9		37951	27294.9	23988.5	27354.9	27916.2	25243.4
37952	32725.6	34944.5	26662.5	30033.9	33445.4		37952	32725.6	28303	32467.4	34265.9	29783.2
37953	40985.1	42660.6	34307.7	36274.4	41859.7		37953	40985.1	34924.1	41098	42939.9	36927.9
37954	53950.3	53857.8	43622.3	46354.6	53723.4		37954	53950.3	44991.1	53408.7	56628.6	48062.9
37955	71351.4	69291.2	56901.7	59376.4	69340.6		37955	71351.4	59064.4	70380.3	74894.3	63122.9
37956	92240.1	88649.2	76316.9	77057.1	89275.9		37956	92240.1	76092.7	89078.7	95190.2	80646.1
37957	113335	105824	95116.8	93794	109078		37957	113335	91167.3	106876	114785	99709.8
37958	127856	118508	108864	106638	124044		37958	127856	101676	119417	126042	115240
37959	131440	119792	111868	110128	129776		37959	131440	104424	120204	121480	119615
37960	119721	109014	100398	101240	122232		37960	119721	94691.6	106588	104954	110615
37961	96710.5	90876.9	79068	83493.5	104903		37961	96710.5	76908.7	84074.7	80252.7	91411
37962	70432.5	69246.1	56742.2	63119.2	81361.1		37962	70432.5	56269.6	61657.1	58739.5	69572.9
37963	50036	49281.8	38097.6	44125.6	58252.2		37963	50036	39334.6	43667.4	42072.9	50898.2
37964	34593.7	34483	25312	30351.4	40869.9		37964	34593.7	27160.2	30631.6	30065.7	36234.6
37965	25695.9	25608.8	18399.7	22506.5	30346.4		37965	25695.9	20245.3	22540.3	23042.8	27337.6
37966	21746	21825.5	15507.9	18836.7	25572.7		37966	21746	17120.4	18950.7	19861.9	23717.3
37967	21670.8	21875.8	15782.8	18413.1	24768.8		37967	21670.8	17186.6	18838.4	20569.4	23806.2
37968	26202.6	26097.4	19179.6	22045.7	29284.9		37968	26202.6	20710.8	23220.8	25502.2	28042.1
37969	37559	37196.5	27681	31362.4	40424.6		37969	37559	30123.8	33890.6	37242.6	39060.3
37970	59466.2	59659.5	45965.9	49765.6	61576.2		37970	59466.2	49067.7	55597.6	59868.9	60790.4
37971	103055	103564	83168.4	86245.9	102403		37971	103055	87022.5	98411.2	104645	102358
37972	183348	186324	154399	154938	177584		37972	183348	160166	180580	188075	179504
37973	320682	331938	279374	272632	303298		37973	320682	287387	327729	330373	303018
37974	538078	556785	476064	455511	493519		37974	538078	488457	558627	547753	485119
37975	831608	859521	740045	704199	744304		37975	831608	761397	872802	831904	725297
37976	1163105	1212455	1035814	992307	1028865		37976	1163105	1077697	1233296	1147191	994342
37977	1464255	1542789	1301400	1262369	1278045		37977	1464255	1365306	1557080	1438349	1233281
37978	1674870	1768995	1484209	1453535	1436227		37978	1674870	1557685	1767113	1630014	1385236
37979	1739784	1830867	1526355	1502006	1460888		37979	1739784	1600235	1807250	1669489	1402285
37980	1649026	1709415	1429564	1406063	1362555		37980	1649026	1498798	1682879	1553521	1311191
37981	1444326	1468139	1237873	1207945	1167097		37981	1444326	1288990	1447389	1337387	1134036
37982	1174248	1169677	997659	973774	930414		37982	1174248	1035967	1163086	1075049	911626
37983	900883	886198	759774	743945	704718		37983	900883	791598	886461	823279	697078
37984	664086	649400	561281	544543	516529		37984	664086	583399	655077	607052	517484
37985	480771	472683	405505	390939	375098		37985	480771	422830	475271	437689	377663
37986	348808	343767	292128	280559	274505		37986	348808	306182	345108	316888	276904
37987	257478	255203	215140	205525	204760		37987	257478	226039	256014	235397	208139
37988	196331	197354	163403	157142	158954		37988	196331	174324	197413	182018	161891
37989	158860	162215	131101	127996	131241		37989	158860	142292	160022	148350	133861
37990	136591	141582	113100	111217	116251		37990	136591	122748	138403	129084	119382
37991	126166	132172	103984	103516	109441		37991	126166	112540	127052	120786	113396
37992	124185	130112	103114	103433	110308		37992	124185	110572	125147	121734	114063
37993	128951	134907	108995	109709	119930		37993	128951	115726	131550	129792	120493
37994	139612	144010	119743	122772	136854		37994	139612	127348	143494	143015	131895
37995	157256	159685	134198	139845	154936		37995	157256	142044	159680	159180	145814
37996	177709	179065	154021	158610	174540		37996	177709	160007	178896	175884	162272
37997	198627	197042	172116	176318	190834		37997	198627	178964	197932	191654	177338
37998	217715	212196	187851	190670	202992		37998	217715	196323	214780	203965	186359
37999	229874	224102	198491	197207	207572		37999	229874	206437	224410	209619	190623
38000	234198	229950	200025	195564	206780		38000	234198	206822	224766	208302	191052
38001	229129	230172	192519	187236	197961		38001	229129	200289	218900	202765	184780
38002	215995	219092	180958	173454	187345		38002	215995	187814	207516	193589	175277
38003	200101	198862	167410	157305	174074		38003	200101	172829	192164	183756	163437
38004	183826	179163	152073	143806	159612		38004	183826	155677	176034	172814	150908
38005	167051	162713	136692	132223	147499		38005	167051	140454	158292	160337	139595
38006	150620	149141	124623	122680	136592		38006	150620	128512	143490	147555	131330
38007	139252	137944	115924	114407	126803		38007	139252	118327	133070	137796	126451
38008	132947	131456	110854	110143	121138		38008	132947	111845	127172	131947	122861
38009	126248	126337	107238	107842	115625		38009	126248	107013	122337	125166	117588
38010	123676	122935	104465	106024	111221		38010	123676	105075	120237	119270	112317
38011	122899	119750	101060	102877	107662		38011	122899	104640	119555	113378	105774
38012	121280	118443	99207.2	101239	106668		38012	121280	105155	118759	109033	100762
38013	120680	117829	98115	100954	105700		38013	120680	107611	119953	107181	96650.3
38014	121738	118164	97083.1	102897	104151		38014	121738	108766	121363	105502	93897.2
38015	123138	118758	95797	104790	103863		38015	123138	108525	122232	104325	91402.1
38016	125302	118028	95210.2	105134	103603		38016	125302	109325	122145	101615	91441.6
38017	125096	114440	95465.1	104172	103836		38017	125096	108244	121470	100918	92449.9
38018	122638	112646	98305.4	100785	105138		38018	122638	106202	119317	99483.2	95397.4
38019	119851	111787	100431	96132.1	106840		38019	119851	102034	117420	98314.5	98701.1
38020	115818	109044	98391.3	90611.4	106419		38020	115818	94261.5	111321	97399.1	98492.5
38021	109520	103521	93701.2	85896.1	101936		38021	109520	86793.5	103142	95752	100369
38022	101646	96857.3	88245.7	83107.4	100179		38022	101646	79928	94785.4	91223.5	100032
38023	91502.2	89865.2	82088.5	80820.9	97101.3		38023	91502.2	74289.7	87866.3	85697.4	96986.6
38024	83451.2	82590	77310.4	76867.1	93153.9		38024	83451.2	69017.7	83045	82723.8	91841.1
38025	76371.5	76707.9	70311.9	72445	88536.4		38025	76371.5	64942.4	75723.7	78940.4	86620.9
38026	70617.5	71330.4	62778.7	68224.7	83402.6		38026	70617.5	60207.4	69829.7	74493.2	79961.2
38027	66496.8	65472.2	55214.9	63634.9	77756.7		38027	66496.8	54944.3	64472.4	69895	73864.2
38028	63240	59687	50256.8	59651.3	71634.5		38028	63240	50607.4	59752.3	65627.8	68209.4
38029	60078.5	55164	47648.6	54712.7	67362.2		38029	60078.5	47827.8	57403.2	61501.3	63629.5
38030	55497.2	52412	45086.2	50278.3	63181.6		38030	55497.2	44782.9	54344	57550.6	58212.2
38031	52675.8	51922.1	44213	47367.6	60441		38031	52675.8	42536.7	53058.6	54603	53580.1
38032	51785.2	50231.9	44454.1	45800.8	58159.8		38032	51785.2	41300.6	51991.3	52720.8	50198.8
38033	52331.1	49465.9	45177.8	44497.3	56913.4		38033	52331.1	41597.1	51001.9	51155.3	48995.4
38034	53991.7	50457.1	45090.3	44823.2	56177.7		38034	53991.7	43341.5	51687.9	49756.8	48544.9
38035	54303.7	52663.2	46583.2	46860.1	55939.6		38035	54303.7	43983.6	52531	50061	48112.3
38036	55557.2	55791.6	48625.4	48820.2	57137.2		38036	55557.2	45596	52569.2	51491.8	48516
38037	57738.9	59357.3	51724.2	51103	60325.6		38037	57738.9	48597.3	53923.4	53298.8	49546.4
38038	59765.5	61054.2	52519.8	54063.7	61229		38038	59765.5	49381.1	54019.3	53686.9	50497.7
38039	61910.3	62460	50918.1	55617	60471.5		38039	61910.3	49333	53278.1	53005	50077.8
38040	60929.8	60447.9	48559.5	54395.4	58850.4		38040	60929.8	47854.7	51881.1	51511.6	48466.6
38041	57962.2	56334.6	47237.6	52093.9	55307.9		38041	57962.2	46428.8	50752.2	50268.8	46863.8
38042	55140.8	53949.2	44152.1	49761	51280.6		38042	55140.8	44105.5	49990.9	49811	45516.7
38043	51425.4	53293.2	42217	47973.3	47433.6		38043	51425.4	41328.6	47484.7	47938.4	42785.2
38044	48541.2	48195.7	38419.9	42722.9	43668.9		38044	48541.2	38532.6	44251.1	43476.8	39975.7
38045	43443.9	42872	36233.2	38255.4	39417.2		38045	43443.9	35630	42349.3	39105.9	38498.4
38046	40497.5	40143.4	34401	34986.6	36687.9		38046	40497.5	33150.8	40812.7	35650.2	36850.5
38047	38676.8	38748.5	33973.5	32680.4	35930.7		38047	38676.8	31489.5	38344.6	33602	36351.8
38048	35735.8	36066	33420.3	30161.3	34758.5		38048	35735.8	29115.4	35553.8	32111.6	36013.2
38049	34861.4	34344.4	32199	28716.2	34467.6		38049	34861.4	27978.7	33727.6	30104.3	35193.3
38050	35006.4	34943.5	31602.6	28588.6	35158.6		38050	35006.4	27994.2	32253.5	29080.3	34612.8
38051	36033	35322	31999.2	29740.2	35912		38051	36033	28501.6	31983.7	29711.5	34549.2
38052	37235.1	35783.2	32455.7	33343.1	38093.6		38052	37235.1	30151.5	33663.8	31087.7	37117.6
38053	39106.3	38374.3	34295	37007.6	43636.1		38053	39106.3	32062.3	36655.6	33414.8	40953
38054	42379.7	42542.1	36962.9	42038.4	51268.4		38054	42379.7	35949.9	40632.8	36898.5	45312.8
38055	46387.7	47249.7	39740.2	47381.7	59358.4		38055	46387.7	40429.8	44683.6	41999.2	50400.9
38056	49555.3	51002	43234.4	53230.2	66177.3		38056	49555.3	44319.4	48467.5	48236.9	55955
38057	52446.5	53661	44499.1	56631.4	71377.1		38057	52446.5	44484.2	52380.4	51836.4	60411.9
38058	53244.5	56498.1	44509.2	57426.8	72931.8		38058	53244.5	44194.6	55139.3	55169.8	64517.1
38059	54160.8	56328.6	44215	56736.1	71989.1		38059	54160.8	42542	55615.2	56446.7	66157.9
38060	52889.4	52810	43131.9	51252.1	68337.5		38060	52889.4	41276.8	52288.2	54664.8	64178.5
38061	50590.8	48649.4	41372.8	45433.7	61900.5		38061	50590.8	39176.7	46883.3	50867	59122.2
38062	46523.3	46098.9	38133.8	39290.9	55106.5		38062	46523.3	36761.3	41900.3	46313.3	52741.8
38063	41364.3	42832.5	35279.9	33478.6	48389.6		38063	41364.3	33277.9	37490.7	40129	45473
38064	35610.7	37728.5	32136.9	28763	40552.8		38064	35610.7	29470.8	31679.4	32618	39432.9
38065	30401.5	31229.5	28144	24764.9	34700.6		38065	30401.5	26371.9	26723.6	26463.3	33696.7
38066	25923.7	26683.7	24781.3	22142	30005		38066	25923.7	23231	22743.5	22184.1	28371.5
38067	23522.8	23928.2	22344.8	20727.1	26521.7		38067	23522.8	20759.3	20472.9	19638.4	24963.2
38068	21061.2	21095.8	20216.6	19895.8	24294.1		38068	21061.2	19468.9	18696.5	17336	22946.8
38069	19665.1	18487	18059.9	19394.5	22297.5		38069	19665.1	18493.4	17411.7	15514.2	21835.4
38070	19523.4	16995.4	16791.9	19909.7	21022.7		38070	19523.4	17890.5	16995	15418.1	21095.8
38071	20002	16154.9	16939.4	20425.2	21597.9		38071	20002	18129.3	17517.7	15825.8	20754.7
38072	21104.2	16833.1	17330.5	21807.8	23129.5		38072	21104.2	18892.6	18397.5	17258	21882.2
38073	22588.7	18241.5	18689.6	23720.8	25800.8		38073	22588.7	20326.3	19517.6	19446.5	23351
38074	24334.5	20645.6	20863.5	24944.6	28241.4		38074	24334.5	22290	21794.2	21962.6	25696.6
38075	26966.3	23309	23361.5	26792.3	30021.6		38075	26966.3	23746.4	23701.5	24573.5	26831.2
38076	29405.7	27137.3	26349.2	27825.9	32975.2		38076	29405.7	24541.2	25815.9	26671.3	27761.1
38077	31151.5	30397.1	29769.6	29699.5	34509.1		38077	31151.5	25602.1	27455.8	28452.8	29318
38078	31388.5	32625.3	32813.2	30683.1	35608.1		38078	31388.5	26323.6	29793.7	29437.3	30968.1
38079	32590.5	34504	33386.8	30978.9	36371.3		38079	32590.5	26058.5	30893.7	30107.7	32613.1
38080	32537.5	35412	32292.1	30334.8	35651.9		38080	32537.5	25453.8	30523.2	29344.9	32722
38081	31923.4	33122.4	30995.6	28990.5	33555.8		38081	31923.4	23432.5	30453.5	27259.2	31408.9
38082	27727.7	28647.6	26591.4	26990.6	30627.7		38082	27727.7	21324	28525	23711.4	30757.5
38083	23842.4	22999.6	21337.7	24521.9	26658.7		38083	23842.4	18510.6	24551.7	21157.5	28162.2
38084	21620.2	18354.7	16915.7	21433	23409.1		38084	21620.2	15705.8	21204.3	19425.5	25126.8
38085	19107.6	15288.3	13261.8	18354.2	22144.5		38085	19107.6	13704.3	18294.6	17980.5	22347.1
38086	17384	13053	10966.3	15796.2	20366		38086	17384	12067	15124.2	16585.5	20281.5
38087	15834.7	12046.8	10105.4	13774.2	19410.6		38087	15834.7	10886.4	13214.7	15292.4	18683.8
38088	15991.2	12119.1	9930.29	13071.8	19891.4		38088	15991.2	10374.1	12068.2	15281.3	17350.7
38089	16220.2	12157.3	9978.87	12951.4	20186.6		38089	16220.2	10429	12049.6	15149.7	16572.4
38090	16796.6	13077.2	11229.4	14140.3	21522.5		38090	16796.6	11920.1	13174.5	15695.2	16863.4
38091	19162.3	15911.8	14139.1	16652	25194		38091	19162.3	15024.8	15837	16853.3	18541.9
38092	22631.7	20565.3	18773	21216.3	29893.2		38092	22631.7	19834.8	20157.5	19086.5	21275.6
38093	28039.6	27617.3	26071	29255.4	36356.4		38093	28039.6	27262.9	26443.2	22389.5	25963.1
38094	36222.6	38331.2	36657.2	41594	44519.2		38094	36222.6	38368.8	34942.1	27673.3	32722.8
38095	46949.4	52356.1	51633.6	58914.5	54388.6		38095	46949.4	53534.8	46995.1	35403.9	40321.6
38096	59440.1	70618	71094.1	81304.9	65992.1		38096	59440.1	71467.4	62576.1	45491.5	49573.5
38097	73274.8	89712.8	92094.3	105384	78729.1		38097	73274.8	89772.2	78009	56022.4	58268.5
38098	87797.9	107366	109967	128385	90067.2		38098	87797.9	106146	92138.6	66281.7	66063.8
38099	98210.7	119606	121137	143805	99568.2		38099	98210.7	117022	101762	71965.2	71762
38100	102403	125676	122873	153319	106931		38100	102403	119836	104784	71537.6	74339.8
38101	100579	120573	119309	150196	108673		38101	100579	113265	100037	67812	71499.5
38102	92975	108515	109180	134555	101140		38102	92975	101861	90281.3	62043.7	68436.4
38103	79569.2	91653.8	92304.7	112032	89459.9		38103	79569.2	87114.7	77092.6	54009.9	61318.8
38104	64894.1	71924.5	71833.6	87687.4	75858.4		38104	64894.1	69333.1	62739.5	43657.8	49975.2
38105	50990.7	52103.4	54118	66369.6	60552.1		38105	50990.7	51918.3	48155	32967.1	37967.6
38106	38811.7	37946	39681.5	49854.9	46192.9		38106	38811.7	37460.1	36416.3	24766.7	29914.3
38107	29488	27216.2	29266.7	36887.6	35088.4		38107	29488	28256.9	27264.8	19323.2	24085.3
38108	23195.1	20200.9	21881.4	27908.6	26697.1		38108	23195.1	21911.5	21001.9	15520.1	19832.9
38109	18211.2	15757.5	16959.7	21997	20859.2		38109	18211.2	17559	17440.8	13332.2	16533.6
38110	14843.1	13446.7	13475.8	17841	16893.9		38110	14843.1	14349.9	14888.8	11728.4	14131.7
38111	12848.4	12317.6	11872.9	15227.7	14655		38111	12848.4	12346.4	13090.3	10932.9	12623.7
38112	12334.9	11859.9	11112.1	14031.4	13265.1		38112	12334.9	11788.4	12069.8	10666.3	11985.5
38113	12332	12396.1	11196.2	14042.4	12642.4		38113	12332	12103.5	11812.6	10903.4	12035.2
38114	13423.3	13929.6	12339.7	14899.1	12875.9		38114	13423.3	12818.9	12405.7	11452.2	12259.4
38115	15575.8	16440.8	14352.2	16764.2	13356.5		38115	15575.8	13499.1	13706.3	12893.4	13052.7
38116	18959.1	19819	16734.8	19766.3	14512.4		38116	18959.1	14682.6	15870.2	13734.3	13692.2
38117	21345.4	23437.4	18588.3	23214.4	16990.7		38117	21345.4	15806.8	18615.1	14374.6	14741.2
38118	23049.6	25784.7	21581.7	25704.4	20258.5		38118	23049.6	17806.2	20480	15009.6	16053.7
38119	23521.9	27343.1	24074.7	27251.9	23054.9		38119	23521.9	19079.6	21127.2	15625	16625.8
38120	23177.4	28212.1	25485.8	27852.8	24188.2		38120	23177.4	19097.6	20997.1	15744.5	17174.4
38121	23347.9	27995.5	25984.3	26214.5	24697.8		38121	23347.9	19491.7	20032.6	15686.1	17025.5
38122	22618.9	25939.7	25471.8	24967.3	25549.4		38122	22618.9	19772.9	19317.5	15175	17008.2
38123	21777.1	22906.6	24300.4	23834.7	25151.6		38123	21777.1	19506	17569.9	14639.6	16476.7
38124	19125.2	18778.2	22168.3	21415.8	22748.4		38124	19125.2	18114.3	15427.4	13005	15188
38125	16658.2	15957.5	19299.7	18711.7	20316.2		38125	16658.2	16381	13886	10134.5	13625.6
38126	14853.6	14054.1	16740.4	16677.7	17510.6		38126	14853.6	15564.8	12403.8	8028.75	11616.2
38127	13728	12245.5	15091	15307.6	15342		38127	13728	15071.8	11564.2	7029.27	9685.8
38128	12237.9	11828.4	13997.5	14246.2	13184.8		38128	12237.9	13676.6	10721.8	6670.96	8809.13
38129	11218.3	11835.1	12866.4	13804.2	12548.8		38129	11218.3	12186.6	9632.75	6177.93	8589.99
38130	10433	11909.5	11576.5	13689.9	12051		38130	10433	10841.4	9141.91	6131.54	8048.46
38131	9825.14	11730.6	10613.1	14083.9	11599.2		38131	9825.14	10042.9	8770.2	6187.96	7699.87
38132	9260.26	12331.7	10137.6	15234.7	11023.4		38132	9260.26	9306.53	8797.05	6657.67	8483.7
38133	9452.13	13175.8	10382.7	16292.5	11621.9		38133	9452.13	8997.11	8867.67	7315.77	9300.82
38134	10115.9	13663.9	11458.9	17631.2	13360		38134	10115.9	8826.07	9388.22	7317.95	9553.85
38135	10818.9	13207.5	11604.7	18129.5	14710.6		38135	10818.9	8653.89	9398.12	7414.88	9542.88
38136	12110.5	12308	11503.1	17585.2	15348.8		38136	12110.5	8808.93	8502.04	7172.65	9274.54
38137	13373.6	11482.8	11316.9	16603.4	16004.5		38137	13373.6	8960.32	7592.15	6802.07	9019.99
38138	13999.8	11733.3	10864.8	14917.8	16226.2		38138	13999.8	9338.49	7002.44	6538.63	8272.77
38139	14124.3	12045.7	10881.7	13396.8	16054.9		38139	14124.3	9203.5	6302.3	6319.75	8022.97
38140	12346.9	11207.9	10111.7	12062.1	15049.4		38140	12346.9	8134.16	5468.94	5959.98	7040.35
38141	10341.2	10329.7	9455.1	11341.4	13794.8		38141	10341.2	7710.29	5157.79	5582.06	6405.44
38142	9539.66	10084.6	9309.04	11112.7	12668.1		38142	9539.66	6952.66	5069.92	5243.72	5658.85
38143	8509.78	9317.83	8474.41	11189.6	11374.3		38143	8509.78	6194.43	4759.37	4792.19	5133.62
38144	6611.08	7661.59	7436.23	9790.84	9280.74		38144	6611.08	5007.27	4334.66	4428.52	4587.1
38145	5334.24	5949.94	6546.85	8693.65	7894.44		38145	5334.24	4086.92	4039.74	3893.2	3990.32
38146	4069.52	4968.31	6316.82	8025.05	7231.18		38146	4069.52	3339.48	4058.41	3359.36	3453.44
38147	3321.71	4357.71	6255.91	7434.1	6942.96		38147	3321.71	2874.26	3808.1	2859.93	3232.62
38148	3040.15	4197.47	6321.6	6761.74	6785.27		38148	3040.15	2331.52	3498.43	2419.15	3016.04
38149	2901.24	3999.96	6253.87	6427.83	6667.99		38149	2901.24	2125.3	3285.65	2092.58	2991.98
38150	2855.97	3788.18	5428.03	6151.31	6796.72		38150	2855.97	1988.83	3144.93	1723.52	2843.63
38151	2868.02	3931.35	5133.9	5959.43	7015.87		38151	2868.02	1988.19	3098.13	1495.99	2834.69
38152	2880.51	3997.22	5329.33	5846.17	7341.46		38152	2880.51	2058.01	3314	1450.31	3068.73
38153	3084.16	4408.7	5136.21	5457.82	7983.2		38153	3084.16	2291.34	3604.22	1514.27	3151.68
38154	3114.75	4377.42	5012.06	5104.17	8381.32		38154	3114.75	2594.7	3567.8	1562.11	3381.14
38155	2960.66	4123.7	4769.67	5076.36	8704.8		38155	2960.66	2786.38	3336.13	1760.3	4047.62
38156	2866.75	4166.1	4347.61	5619.74	9401.17		38156	2866.75	2893.55	3102.55	1924.38	4752.2
38157	3364.14	3890.77	4112.56	6156.11	9670.74		38157	3364.14	3128.5	2974.63	2192.2	4748.63
38158	3748.39	3500.48	4308.91	6730.82	9200.38		38158	3748.39	3063.23	2774.97	2312.61	4204.12
38159	3853.06	3354.07	4125.01	7348.3	8341.98		38159	3853.06	2668.6	2518.88	2271.05	4200.45
38160	4211.07	3076.3	4083.73	7759.7	7765.01		38160	4211.07	2629.21	2278.34	2335.71	3968.35
38161	4533.94	2939.55	3831.56	7992.16	7292.59		38161	4533.94	2577.69	2237.93	2508.3	3431.69
38162	4764.91	2772.69	3486.82	7902.53	7055.64		38162	4764.91	2563.98	2273.42	2743.65	3078.48
38163	4207.29	2432.83	2956.12	7184.05	5820.68		38163	4207.29	2275.61	2054.32	2510.87	2416.22
38164	3440.35	2446.3	2401.93	6230.78	4745.79		38164	3440.35	2440.47	1830.21	1939.39	1796.97
38165	2787.22	2326.13	2123.44	5259.41	3943.53		38165	2787.22	2485.01	1815.01	1588.15	1464.65
38166	2237.96	2202.99	1994.7	4286.72	3533.61		38166	2237.96	2546.26	1568.37	1303.94	1206.12
38167	1804.84	2217.91	1925.77	3629.12	3199.12		38167	1804.84	2788.98	1367.95	1023.56	1180.67
38168	1379.66	2220.82	1693.12	2968.44	2866.35		38168	1379.66	2871.05	1198.69	805.546	1148.91
38169	968.042	1948.18	1281.9	2272.61	2301.04		38169	968.042	2482.59	849.336	590.27	937.851
38170	705.562	1594.29	1084.38	2014.37	1892.55		38170	705.562	2220.82	625.404	502.871	818.291
38171	520.494	1396.14	965.883	1933.1	1734.34		38171	520.494	2029.07	490.318	456.036	770.832
38172	447.685	1120.48	783.453	1765.58	1615.38		38172	447.685	1791.78	445.934	361.932	632.549
38173	351.519	917.792	658.391	1805.78	1568.44		38173	351.519	1675.64	435.325	325.916	515.703
38174	300.082	833.59	687.074	1993.07	1725.88		38174	300.082	1547.8	425.804	315.678	466.993
38175	256.649	691.48	721.796	2200.3	1854.5		38175	256.649	1279.96	438.003	320.627	439.858
38176	201.464	574.719	673.164	2108.54	1823.83		38176	201.464	1089.57	449.155	325.176	407.937
38177	177.512	545.159	719.602	2043.36	2118.82		38177	177.512	1101.96	431.373	322.87	425.312
38178	187.534	706.719	836.681	2125.97	2499.5		38178	187.534	1099.43	467.848	350.409	478.161
38179	179.059	794.575	821.091	1969.66	2723.14		38179	179.059	973.435	466.929	372.976	515.986
38180	185.305	833.038	736.821	1713.4	2619.54		38180	185.305	889.498	438.114	363.682	547.407
38181	199.091	863.309	639.763	1559.16	2486.02		38181	199.091	811.239	459.488	408.054	638.385
38182	221.743	927.994	566.461	1421.89	2509.03		38182	221.743	746.347	475.571	423.481	733.575
38183	200.205	797.216	430.537	1099.86	2176.39		38183	200.205	533.225	389.821	362.132	702.094
38184	157.679	640.539	351.822	1051.79	1728.31		38184	157.679	360.848	374.373	324.303	618.704
38185	133.373	570.58	288.599	979.61	1500.21		38185	133.373	243.104	383.312	318.554	600.841
38186	104.89	419.053	231.572	683.464	1261.68		38186	104.89	163.982	329.936	258.115	587.191
38187	78.6331	294.031	177.811	500.818	1060.47		38187	78.6331	111.413	290.142	176.754	589.256
38188	55.4891	207.286	145.984	424.156	992.69		38188	55.4891	88.5497	279.7	140.454	637.074
38189	45.8954	147.299	124.224	326.444	887.794		38189	45.8954	68.1827	260.932	132.736	650.992
38190	39.118	102.364	90.2681	254.375	724.06		38190	39.118	53.2808	230.936	119.319	643.082
38191	38.859	84.1837	76.3247	222.117	614.711		38191	38.859	46.0055	199.935	108.115	797.785
38192	37.3406	80.121	68.3558	215.439	608.476		38192	37.3406	45.1249	211.747	119.05	1108.91
38193	39.5043	78.6146	61.6157	196.999	522.027		38193	39.5043	48.587	235.964	139.055	1257.69
38194	35.0451	71.4401	54.9496	195.179	460.776		38194	35.0451	45.5984	231.937	161.231	1195.6
38195	33.955	72.8723	51.2378	184.421	445.937		38195	33.955	43.1485	218.832	203.387	1179.37
38196	36.9705	79.7383	51.298	174.432	467.584		38196	36.9705	47.1074	216.112	257.514	1222.75
38197	40.0654	81.6896	51.4974	156.576	427.393		38197	40.0654	49.2044	220.31	286.178	1222.13
38198	41.8678	96.3308	62.016	150.51	449.862		38198	41.8678	60.9006	204.228	316.013	1207.67
38199	42.8338	115.34	81.3732	129.38	466.514		38199	42.8338	62.5182	167.257	316.397	1063.42
38200	49.5668	135.349	90.6203	139.531	477.747		38200	49.5668	63.8381	141.806	282.257	921.699
38201	54.8712	145.351	88.7456	148.938	441.912		38201	54.8712	71.9445	112.216	230.265	801.778
38202	52.0138	146.264	98.6169	140.144	357.39		38202	52.0138	83.863	83.2361	166.602	690.603
38203	49.8091	158.201	106.88	157.995	306.546		38203	49.8091	86.3801	61.6913	114.919	528.438
38204	53.9426	156.305	99.884	172.861	228.477		38204	53.9426	82.6603	54.6102	78.0581	369.693
38205	57.2727	150.598	96.2418	192.197	179.972		38205	57.2727	76.3201	56.6435	48.9784	272.711
38206	48.6595	126.791	87.9976	214.649	139.264		38206	48.6595	80.1009	54.6252	27.9229	198.008
38207	43.4874	103.895	84.0368	210.413	104.451		38207	43.4874	85.7383	55.6247	20.2896	125.518
38208	33.6208	83.1219	85.1251	185.574	76.8606		38208	33.6208	78.647	49.5271	15.1119	90.4163
38209	23.1739	75.2655	94.047	189.907	65.6529		38209	23.1739	74.6177	46.5051	12.384	59.2533
38210	21.9902	93.0249	111.978	251.962	57.6877		38210	21.9902	83.028	40.3652	12.1084	38.3685
38211	25.6825	113.896	149.748	381.42	42.8599		38211	25.6825	95.939	43.2092	12.6417	29.202
38212	29.6506	145.714	227.015	589.293	38.79		38212	29.6506	124.489	58.944	14.2381	26.0208
38213	33.4204	212.334	379.425	931.024	46.8359		38213	33.4204	177.983	81.3019	16.3676	32.1859
38214	46.3192	284.441	576.374	1520.61	53.7029		38214	46.3192	272.202	111.074	19.5019	42.3684
38215	80.6025	417.639	898.266	2343.46	73.6974		38215	80.6025	454.364	164.949	26.9859	59.2215
38216	139.917	622.074	1491.26	3680.64	100.565		38216	139.917	776.42	275.669	40.1664	85.7243
38217	241.082	930.428	2040.82	5592.1	127.945		38217	241.082	1266.26	519.531	73.7765	149.29
38218	373.716	1376.84	2661.45	8082.18	207.976		38218	373.716	2104.2	958.691	174.088	296.562
38219	479.84	1621.93	3084.09	9571.11	277.589		38219	479.84	3413.59	1868.95	389.408	572.39
38220	557.86	1776.77	3296.57	10378	362.649		38220	557.86	5466.75	3345.22	919.037	996.595
38221	554.967	1832.44	3237.41	10554.3	424.799		38221	554.967	8336.34	5361.62	1994.58	1831.57
38222	519.332	1680.17	2947.6	9425.36	452.878		38222	519.332	12460	8546.24	4245.8	3431.67
38223	480.158	1337.68	2539.16	7421.44	451.15		38223	480.158	17249.9	13133.3	7770.56	6100.32
38224	441.635	986.97	2161.75	5838.01	413.25		38224	441.635	23413	20332.3	13256	9709.07
38225	383.492	638.484	1650.41	4603.08	335.178		38225	383.492	28584.4	29737.3	19652.7	13385.8
38226	333.244	357.072	1132.75	3294.53	233.082		38226	333.244	31504.6	36036	25733.1	15943.2
38227	262.48	210.084	769.582	2247.1	158.324		38227	262.48	32436.5	38722	31501.7	17841
38228	191.501	146.79	469.477	1577.05	106.698		38228	191.501	30458.6	36748.3	32865.7	18301.8
38229	174.906	104.962	317.337	1151.07	81.7958		38229	174.906	26645.4	32918.2	31249.1	17356.6
38230	174.169	79.5833	247.724	866.011	65.9631		38230	174.169	23274	29575.2	27651.4	15511.2
38231	158.364	74.6766	209.273	689.931	63.6685		38231	158.364	19252.1	24492.7	22556.3	12629.2
38232	163.838	84.2291	180.311	598.734	68.9965		38232	163.838	14937.4	19011.6	16797.5	9944.77
38233	165.097	103.077	165.374	525.231	62.3992		38233	165.097	11983.4	15029.4	11992.5	7323.24
38234	170.036	129.553	175.85	504.432	75.7686		38234	170.036	9681	11996.4	8674.88	5443.23
38235	214.41	216.59	231.106	661.764	118.609		38235	214.41	8113.75	10003.2	6941.92	4094.74
38236	290.354	316.785	292.521	839.968	164.908		38236	290.354	6527.64	8032.29	5660.02	2971.71
38237	389.9	443.795	361.022	1000.49	197.03		38237	389.9	5241.93	6361.53	4457.23	2244.57
38238	514.799	546.383	445.024	1196.52	259.505		38238	514.799	4288.65	5155.71	3684.81	1662.69
38239	657.901	675.247	551.743	1352.03	394.149		38239	657.901	3702.3	4544.95	3481.99	1460.49
38240	838.552	832.951	735.7	1637.19	567.633		38240	838.552	3592.46	4038.39	3357.94	1254.71
38241	1086.49	961.101	888.815	1977.27	849.718		38241	1086.49	3664.96	3733.71	3373.26	1291.04
38242	1423.38	869.61	871.222	2064.38	1153.9		38242	1423.38	3747.04	3395.27	3269.61	1484.65
38243	1889.39	779.666	894.594	1944.9	1355.55		38243	1889.39	3930.32	2964.77	2758.93	1808.94
38244	2412.27	758.147	979.101	1704.61	1625.54		38244	2412.27	4290.56	2481.89	2362.68	1813.67
38245	2929.76	848.147	1023.85	1520.75	1859.51		38245	2929.76	4570.48	2377.78	2314.28	1734.08
38246	3029.03	951.666	1088.23	1404.81	1750.61		38246	3029.03	4425.77	2351.99	2070.38	1810.16
38247	3142.49	933.953	1072.14	1345.3	1734.81		38247	3142.49	4371.75	2170.94	1953.7	1853.37
38248	3061.95	869.446	992.854	1069.39	1501.12		38248	3061.95	4066.49	2180.99	1894.76	1694.93
38249	2799.41	784.221	986.476	875.79	1187.12		38249	2799.41	3406.62	2213.17	1749.49	1449.84
38250	2406.69	635.327	895.833	792.42	827.916		38250	2406.69	2850.74	1914.93	1501.44	1326.19
38251	2009.43	539.834	777.869	758.325	620.922		38251	2009.43	2527.88	1655.03	1317.53	1107.54
38252	1637.37	496.192	713.229	699.136	467.307		38252	1637.37	2328.44	1616.95	1206.97	917.959
38253	1316.83	436.007	571.167	675.84	354.49		38253	1316.83	2029.65	1619.15	1090.87	946.793
38254	1108.96	379.856	502.038	717.774	266.331		38254	1108.96	1875.14	1527.71	1128.34	943.768
38255	915.282	399.755	453.041	695.19	177.683		38255	915.282	1894.65	1541.85	1150.68	916.915
38256	814.51	383.461	411.456	620.011	121.587		38256	814.51	2149.36	1435.62	1173.85	848.902
38257	710.689	379.862	368.009	523.898	80.93		38257	710.689	2357.89	1306.6	1141.27	850.159
38258	614.779	324.581	359.34	488.204	66.454		38258	614.779	2631.05	1288.43	1264.95	834.769
38259	560.155	298.782	388.405	428.101	60.0191		38259	560.155	3095.25	1461.03	1493.87	821.223
38260	506.637	302.411	400.602	383.104	54.8143		38260	506.637	3459.26	1730.1	1713.03	733.578
38261	475.736	272.8	384.628	385.086	55.4286		38261	475.736	3653.93	2026.48	1870.51	684.738
38262	492.678	321.798	324.933	385.139	67.0855		38262	492.678	3870.95	2415.38	1984.59	698.011
38263	477.369	372.303	276.158	359.907	91.2424		38263	477.369	4043.02	2923.09	2020.76	611.907
38264	527.226	393.146	238.013	307.559	99.4794		38264	527.226	3791.91	3465.59	1828.15	473.014
38265	570.61	430.155	186.412	308.927	106.869		38265	570.61	3290.55	3947.05	1646.96	456.025
38266	614.249	471.069	152.09	306.236	112.002		38266	614.249	2763.87	4413.95	1370.52	521.595
38267	667.847	484.67	111.557	286.709	115.784		38267	667.847	2263.53	4815.36	1161.09	584.347
38268	740.783	469.79	87.0183	245.868	115.18		38268	740.783	1942.14	4361.18	1012.96	681.339
38269	843.24	456.478	69.0644	226.394	111.176		38269	843.24	1752.91	4117.56	945.798	813.46
38270	906.189	378.772	50.9667	192.634	105.117		38270	906.189	1488.94	3468.16	768.896	891.751
38271	883.492	292.827	33.6469	148.834	84.6582		38271	883.492	1110.78	2659.53	589.558	789.792
38272	881.013	220.266	27.7772	131.266	74.208		38272	881.013	939.766	2398.36	530.616	775.01
38273	887.674	176.031	26.0106	117.224	71.6916		38273	887.674	791.184	2038.51	464.481	689.031
38274	813.572	126.961	24.7249	105.962	55.7172		38274	813.572	669.274	1427.57	367.486	500.429
38275	771.323	95.026	25.1881	99.5354	39.0255		38275	771.323	501.624	1097.34	275.834	411.793
38276	698.572	84.4375	27.8797	110.108	25.4535		38276	698.572	389.919	969.87	211.269	342.198
38277	718.924	80.8282	31.6526	125.219	20.3303		38277	718.924	339.972	879.311	172.231	291.23
38278	746.771	69.6775	26.2355	134.574	17.0261		38278	746.771	275.752	746.027	120.435	247.044
38279	723.737	65.9595	24.0141	133.321	13.8075		38279	723.737	211.525	623.369	86.1354	218.473
38280	707.459	65.7636	23.9233	113.339	11.0007		38280	707.459	190.891	485.343	74.6624	182.344
38281	727.858	83.6522	21.7891	92.75	11.1611		38281	727.858	204.918	435.327	66.3638	146.286
38282	816.816	95.2186	17.6347	78.4761	14.1677		38282	816.816	229.137	419.548	63.9414	141.727
38283	973.84	98.0856	15.0164	58.4746	17.5041		38283	973.84	278.161	391.168	60.6733	148.132
38284	1081.46	104.818	12.5665	40.2806	21.7706		38284	1081.46	305.394	311.255	55.5768	140.705
38285	1210.85	116.293	12.4704	27.8649	26.5729		38285	1210.85	315.555	278.219	53.422	129.948
38286	1321.04	134.251	11.8763	21.3637	33.8757		38286	1321.04	338.75	303.289	65.7559	117.348
38287	1356.94	128.94	10.094	19.7874	39.1366		38287	1356.94	370.023	293.41	81.9239	105.391
38288	1322.84	106.336	8.47903	17.8119	42.4254		38288	1322.84	309.294	270.988	86.6881	87.6733
38289	1335.8	86.937	9.01474	19.7905	42.6444		38289	1335.8	297.62	266.873	100.402	76.2195
38290	1475.75	63.0539	9.68534	25.0803	40.7404		38290	1475.75	285.586	252.62	111.194	61.0428
38291	1389.66	43.9057	8.95963	28.8296	32.3011		38291	1389.66	253.354	259.686	108.06	48.225
38292	1145.61	30.4435	7.8876	33.9004	27.3967		38292	1145.61	239.696	227.611	102.438	43.4985
38293	1034.57	19.3862	6.38121	35.3486	20.5366		38293	1034.57	224.04	187.682	89.4731	34.7147
38294	835.412	12.2125	5.82687	41.8006	16.9877		38294	835.412	213.775	159.6	80.0122	25.3937
38295	655.783	9.35834	4.6444	49.9828	15.0613		38295	655.783	195.036	149.091	69.0867	19.1936
38296	501.836	6.92794	4.85283	47.3725	11.4407		38296	501.836	187.434	118.498	56.5052	17.8329
38297	359.426	6.65671	5.40201	45.588	7.65105		38297	359.426	190.783	107.493	45.8061	15.2374
38298	295.572	9.08565	5.60843	43.4438	6.63247		38298	295.572	190.803	106.219	37.1324	18.3111
38299	255.439	12.2265	5.6733	48.1061	6.57921		38299	255.439	194.009	112.745	32.3452	22.9631
38300	217.478	18.0704	5.64313	52.1549	6.14133		38300	217.478	235.651	123.575	29.0183	29.3841
38301	207.271	27.328	5.90373	57.8451	5.94209		38301	207.271	265.42	137.692	30.302	41.2063
38302	220.724	38.318	7.15542	62.9535	6.24704		38302	220.724	249.275	164.182	28.3206	54.2801
38303	258.384	56.7614	8.79424	66.1651	7.64826		38303	258.384	234.179	190.802	31.0043	69.6738
38304	271.66	68.6296	10.9522	58.859	9.43354		38304	271.66	221.93	207.7	33.3931	72.8855
38305	244.758	71.9235	11.6531	47.4949	10.7105		38305	244.758	211.867	196.82	33.2798	64.5322
38306	222.526	74.0371	13.169	38.9422	13.7853		38306	222.526	199.48	184.494	39.8126	57.2208
38307	236.92	70.4363	18.2445	34.385	19.2816		38307	236.92	181.908	159.625	49.398	51.3997
38308	217.111	59.3245	23.1816	29.7476	20.8233		38308	217.111	148.36	150.008	56.2445	44.302
38309	203.721	51.1412	27.1156	24.4902	23.5602		38309	203.721	132.027	151.946	75.2158	36.4439
38310	204.57	43.9412	31.531	23.7738	27.7781		38310	204.57	115.189	164.503	106.886	28.3917
38311	202.936	39.2056	31.5322	22.9654	32.2471		38311	202.936	100.095	160.52	127.6	27.1856
38312	202.026	41.4519	35.2218	23.2523	42.0852		38312	202.026	90.6515	168.959	134.608	27.4213
38313	222.709	44.6577	45.9371	29.071	50.4954		38313	222.709	83.3533	197.024	142.511	29.6993
38314	272.328	50.7986	56.0375	36.3171	56.7358		38314	272.328	69.8329	237.315	156.125	35.1357
38315	294.471	54.3985	52.9142	38.1979	62.8897		38315	294.471	56.0833	272.863	167.483	39.5665
38316	343.054	65.7002	51.636	37.9249	67.5831		38316	343.054	43.5994	289.638	162.274	39.4429
38317	432.909	76.0574	52.5102	44.9298	69.1092		38317	432.909	40.6686	321.311	151.451	39.9823
38318	514.942	78.1028	52.7234	48.3016	71.0113		38318	514.942	35.6132	305.545	118.128	44.2271
38319	603.977	76.7651	51.8248	46.956	70.594		38319	603.977	26.9543	313.09	103.001	48.181
38320	664.857	68.7515	46.6358	44.5049	76.4569		38320	664.857	23.3603	319.411	97.1471	44.9737
38321	640.036	74.373	40.6827	44.4351	73.8188		38321	640.036	21.225	295.897	93.465	41.7109
38322	591.264	77.8394	38.3304	42.1666	77.4831		38322	591.264	22.7542	263.954	93.0749	42.5913
38323	470.433	71.1714	33.5489	34.9026	84.9277		38323	470.433	22.8228	198.618	92.2277	41.6976
38324	402.725	60.2177	28.6309	31.177	82.1535		38324	402.725	20.8411	148.277	81.1037	36.4089
38325	293.854	44.7388	24.0591	25.1627	71.5509		38325	293.854	19.7401	104.888	72.8855	33.3576
38326	214.814	30.1197	20.3961	25.9939	55.6712		38326	214.814	16.6483	78.8708	62.743	28.7383
38327	155.969	24.5761	19.9519	27.2116	42.3635		38327	155.969	17.0607	63.2666	51.7167	26.3716
38328	106.423	21.7388	18.1132	33.104	32.8991		38328	106.423	14.8454	49.1752	41.6324	27.1812
38329	75.0085	20.4965	18.2077	49.2356	27.8375		38329	75.0085	10.8194	43.1003	32.4258	27.2413
38330	61.7032	18.7485	15.4898	62.5895	21.6056		38330	61.7032	8.42619	41.5244	28.1305	28.4447
38331	64.4643	18.9406	13.761	76.2097	17.1098		38331	64.4643	7.70906	47.5064	27.9942	25.3357
38332	63.6192	24.4745	14.1929	98.7446	15.4861		38332	63.6192	8.2126	54.6555	26.4105	30.2029
38333	63.6797	27.1086	13.9329	123.492	16.131		38333	63.6797	7.39895	54.1092	20.5692	30.0342
38334	72.5912	29.0583	12.7766	167.806	18.118		38334	72.5912	8.24048	54.3067	18.65	24.1103
38335	71.9873	29.8369	11.2742	190.713	15.9264		38335	71.9873	11.2863	59.7336	15.9802	20.7667
38336	72.9195	28.3146	10.2104	207.749	14.4527		38336	72.9195	13.364	55.5457	15.6887	15.7518
38337	65.9416	26.0328	11.0732	193.313	12.0335		38337	65.9416	15.7995	51.9158	16.3652	11.0994
38338	61.1837	22.1592	10.2717	157.984	8.86768		38338	61.1837	18.9445	43.4581	15.2514	7.20012
38339	54.9401	18.5034	8.46913	144.437	7.19416		38339	54.9401	25.2373	38.7294	13.0259	5.52205
38340	39.9759	14.7787	8.02558	128.864	6.38774		38340	39.9759	36.033	30.5108	11.4862	3.81857
38341	35.1912	12.1814	6.87577	120.794	5.79949		38341	35.1912	44.0093	23.8291	11.3128	2.64241
38342	29.6698	10.6772	5.45731	111.239	5.44147		38342	29.6698	50.6113	21.6879	11.0791	2.11285
38343	26.2689	11.9079	4.35592	96.2856	5.96161		38343	26.2689	55.5624	17.5282	11.3829	1.52975
38344	19.4908	12.4958	3.80593	75.4415	6.60958		38344	19.4908	56.3065	15.7101	14.0282	1.3441
38345	13.5452	11.8657	3.89944	47.9937	7.5688		38345	13.5452	53.7396	14.9428	16.7299	0.993353
38346	12.7455	10.583	3.21267	27.8232	9.86596		38346	12.7455	46.5163	13.6418	21.7358	0.763975
38347	12.6817	9.66675	2.43239	17.9446	10.3902		38347	12.6817	43.7359	15.5308	28.0309	0.707007
38348	10.8539	9.65685	2.11003	14.9043	11.0084		38348	10.8539	36.7829	18.309	31.2464	0.525179
38349	10.1596	9.33699	2.06128	12.8773	12.4948		38349	10.1596	33.5563	20.2792	29.8185	0.461468
38350	12.1793	8.46172	1.90687	10.5176	15.8804		38350	12.1793	29.1664	21.0123	27.9142	0.380071
38351	16.0943	8.03591	2.15023	13.0773	21.7126		38351	16.0943	27.4056	24.7734	30.8669	0.385892
38352	15.9828	6.22296	1.77792	12.9846	19.5739		38352	15.9828	17.6427	22.5276	22.8166	0.429245
38353	15.0197	4.05022	1.53915	10.9023	16.2274		38353	15.0197	10.9982	16.4573	14.1491	0.523906
38354	14.0055	3.07103	1.60723	9.98707	13.8288		38354	14.0055	7.37508	11.3453	7.70909	0.692497
38355	13.7915	2.73937	1.67244	9.51616	13.2372		38355	13.7915	5.03423	8.46901	4.2774	0.964491
38356	13.918	2.44779	1.64074	9.6628	11.5615		38356	13.918	3.48179	6.58152	2.29841	1.36348
38357	11.5086	2.04416	1.63761	8.81625	10.0675		38357	11.5086	2.52149	4.43309	1.17374	1.87839
38358	8.31763	1.83821	1.55321	6.63982	7.82748		38358	8.31763	1.75171	2.34354	0.631331	2.43005
38359	6.73562	1.58936	1.36442	5.74581	7.14726		38359	6.73562	1.14041	1.29054	0.340719	2.87088
38360	5.69828	1.55714	1.2564	4.96558	5.84605		38360	5.69828	0.742108	0.8052	0.255154	3.05002
38361	5.34997	1.55822	1.2469	4.15651	6.02794		38361	5.34997	0.606911	0.500291	0.202102	2.90983
38362	5.74867	1.46715	1.39556	3.45923	6.46596		38362	5.74867	0.56602	0.313594	0.164156	2.52397
38363	6.55441	1.70892	1.72267	2.66507	7.44065		38363	6.55441	0.656189	0.21785	0.168357	2.0398
38364	8.35701	1.84971	1.84417	2.56061	7.47786		38364	8.35701	0.846285	0.173878	0.1901	1.58792
38365	9.7437	2.04821	1.95267	3.1155	7.85663		38365	9.7437	1.16379	0.155134	0.229599	1.23561
38366	11.3074	2.19457	2.20783	3.56482	7.35602		38366	11.3074	1.62003	0.183902	0.287901	0.994883
38367	13.9336	2.35631	2.65743	4.40211	6.75131		38367	13.9336	2.16869	0.239453	0.364831	0.851089
38368	15.5729	2.84991	3.03248	5.38315	6.55779		38368	15.5729	2.67585	0.321638	0.457319	0.785174
38369	19.4197	3.29516	3.24158	6.54249	6.41285		38369	19.4197	2.95756	0.418524	0.558976	0.784019
38370	21.2896	3.61057	3.21071	6.76912	5.40384		38370	21.2896	2.89438	0.503152	0.661567	0.843554
38371	20.5705	3.75519	2.68182	6.0891	4.30897		38371	20.5705	2.52554	0.546903	0.757692	0.969461
38372	17.0575	3.24332	2.01107	5.48229	3.82482		38372	17.0575	2.01699	0.541796	0.842939	1.17744
38373	13.3161	3.00664	1.54924	4.87114	3.5188		38373	13.3161	1.54047	0.506876	0.916237	1.49224
38374	10.9769	2.99826	1.35335	4.8266	3.52048		38374	10.9769	1.18993	0.473151	0.978753	1.94222
38375	9.13559	2.62758	1.19537	4.68097	3.45501		38375	9.13559	0.984693	0.468452	1.03269	2.54501
38376	6.04828	2.77907	1.03375	4.24084	3.10006		38376	6.04828	0.913102	0.517608	1.08101	3.28432
38377	4.16598	2.67214	0.975134	3.4743	3.26185		38377	4.16598	0.968151	0.655699	1.12824	4.09195
38378	3.34343	2.66068	1.10591	2.70721	3.28662		38378	3.34343	1.16368	0.950057	1.18166	4.86312
38379	3.43746	3.36406	1.15449	2.55796	4.42195		38379	3.43746	1.53758	1.53307	1.25247	5.5189
38380	3.70346	4.35555	1.19932	2.67192	4.66132		38380	3.70346	2.14687	2.64858	1.35675	6.08266
38381	4.51569	5.42004	1.36526	2.88961	4.19049		38381	4.51569	3.05728	4.70338	1.51697	6.72011
38382	5.01537	7.29435	2.03729	3.0571	4.16724		38382	5.01537	4.33335	8.29118	1.76444	7.74831
38383	5.33893	8.08402	2.33134	3.26547	4.74777		38383	5.33893	6.03329	14.1252	2.14293	9.69152
38384	6.64505	9.14218	2.91332	3.95482	7.87377		38384	6.64505	8.2001	22.8053	2.71222	13.4883
38385	8.33717	10.6467	5.08861	4.87478	12.6642		38385	8.33717	10.8308	34.4081	3.5492	20.9618
38386	8.21854	10.7944	6.98107	5.85562	19.1642		38386	8.21854	13.8206	48.0703	4.74338	35.6595
38387	8.31909	10.1618	7.49263	7.36956	33.0564		38387	8.31909	16.9183	61.9242	6.38629	63.9622
38388	9.38743	11.8742	8.37359	11.4387	64.9469		38388	9.38743	19.7602	73.6636	8.56043	115.618
38389	9.36072	11.7792	9.0412	13.6182	97.9246		38389	9.36072	22.0075	81.5156	11.3371	201.62
38390	9.92749	10.7314	9.0119	11.7477	121.615		38390	9.92749	23.5073	84.9413	14.7814	327.178
38391	10.7189	10.6489	9.29899	9.73841	144.503		38391	10.7189	24.3431	84.5803	18.9395	481.235
38392	13.044	12.038	8.25531	8.77987	153.121		38392	13.044	24.7352	81.6145	23.7647	630.667
38393	16.8278	13.278	7.67586	8.62582	147.678		38393	16.8278	24.8731	77.0981	28.9601	729.167
38394	19.6859	14.3169	7.96467	8.69945	132.215		38394	19.6859	24.7956	71.6251	33.7991	740.514
38395	24.0914	14.9033	9.23766	8.92049	114.24		38395	24.0914	24.372	65.355	37.108	660.654
38396	31.7259	14.5447	10.4944	9.16703	98.1036		38396	31.7259	23.3874	58.2466	37.6396	520.26
38397	35.3025	11.4913	10.5881	8.59529	77.5674		38397	35.3025	21.6913	50.331	34.7905	365.432
38398	31.9348	8.00809	9.74623	6.73175	67.1178		38398	31.9348	19.324	41.8884	29.1373	232.969
38399	27.1289	6.22061	7.42603	4.45778	67.6748		38399	27.1289	16.5298	33.4465	22.2154	138.237
38400	22.0322	4.6844	5.42834	3.23497	52.9691		38400	22.0322	13.6477	25.6211	15.6623	78.848
38401	15.045	3.10993	3.86688	2.46612	34.4465		38401	15.045	10.9701	18.906	10.4715	44.8411
38402	10.0161	1.87273	2.88687	2.27107	22.2864		38402	10.0161	8.66307	13.5418	6.85521	26.3574
38403	6.7509	1.27071	2.04326	1.92186	14.7963		38403	6.7509	6.76978	9.51161	4.55004	16.4874
38404	4.09102	1.01491	1.41854	1.87428	10.4151		38404	4.09102	5.25851	6.62817	3.16485	11.1631
38405	2.74181	0.832176	0.995532	1.71723	7.67038		38405	2.74181	4.07082	4.63891	2.37008	8.19754
38406	1.87538	0.841802	0.714712	1.51283	5.45745		38406	1.87538	3.15032	3.30143	1.94494	6.45563
38407	1.51835	0.91977	0.609704	1.18847	3.8463		38407	1.51835	2.4518	2.41872	1.76024	5.34843
38408	1.24015	1.04894	0.549844	0.863499	2.68358		38408	1.24015	1.93936	1.84549	1.74844	4.5707
38409	1.04208	1.20529	0.521659	0.609331	2.1555		38409	1.04208	1.58241	1.48089	1.87847	3.97429
38410	1.09141	1.35774	0.517656	0.344417	1.79918		38410	1.09141	1.35398	1.2576	2.1368	3.50247
38411	1.23351	1.47829	0.534885	0.150776	1.3111		38411	1.23351	1.23163	1.1318	2.5118	3.14737
38412	1.48426	1.55509	0.574131	0.070628	1.32704		38412	1.48426	1.19856	1.0756	2.98103	2.92079
38413	1.88041	1.59754	0.639577	0.046985	1.42563		38413	1.88041	1.24317	1.07189	3.50514	2.83965
38414	2.48858	1.63005	0.738793	0.036318	1.60707		38414	2.48858	1.35635	1.11187	4.03334	2.92529
38415	3.4187	1.68163	0.883045	0.034009	1.87932		38415	3.4187	1.52774	1.19471	4.52063	3.21149
38416	4.83487	1.77908	1.08792	0.039119	2.25799		38416	4.83487	1.7434	1.32943	4.94879	3.75798
38417	6.94599	1.94535	1.37426	0.054474	2.76605		38417	6.94599	1.98784	1.53889	5.34041	4.66879
38418	9.94262	2.20052	1.76938	0.088596	3.4311		38418	9.94262	2.25091	1.86705	5.7616	6.11739
38419	13.8535	2.56236	2.30789	0.160574	4.27747		38419	13.8535	2.53613	2.39232	6.319	8.37755
38420	18.3661	3.04515	3.03075	0.308921	5.31311		38420	18.3661	2.8659	3.25175	7.16181	11.8519
38421	22.779	3.65726	3.97982	0.603936	6.5177		38421	22.779	3.2825	4.6812	8.49777	17.0784
38422	26.2576	4.40019	5.18479	1.15905	7.84549		38422	26.2576	3.84755	7.07315	10.6268	24.6894
38423	28.296	5.2731	6.64193	2.13256	9.25508		38423	28.296	4.6431	11.0372	13.9878	35.3091
38424	29.0088	6.28646	8.29077	3.71312	10.7602		38424	29.0088	5.77473	17.4122	19.1977	49.4073
38425	29.0139	7.48459	10.0028	6.09112	12.474		38425	29.0139	7.37346	27.1317	27.035	67.1343
38426	29.0778	8.97054	11.598	9.41902	14.6201		38426	29.0778	9.58935	40.8463	38.2757	88.1081
38427	29.8373	10.9236	12.8898	13.7462	17.5008		38427	29.8373	12.5659	58.3308	53.2815	111.079
38428	31.7025	13.5951	13.7391	18.9001	21.4113		38428	31.7025	16.3824	77.9419	71.3419	133.498
38429	34.8572	17.2558	14.084	24.3255	26.4673		38429	34.8572	20.9593	96.5465	90.0714	151.36
38430	39.2541	22.0446	13.9328	29.0066	32.3309		38430	39.2541	25.9527	110.211	105.499	159.963
38431	44.5958	27.6853	13.3321	31.6857	37.966		38431	44.5958	30.7122	115.546	113.358	155.9
38432	50.3568	33.1822	12.3393	31.4443	41.7569		38432	50.3568	34.3981	111.172	111.167	139.298
38433	55.8964	36.8707	11.0195	28.3033	42.2316		38433	55.8964	36.273	98.4587	99.6538	114.364
38434	60.6208	37.1741	9.46226	23.2878	39.0069		38434	60.6208	36.0221	80.9617	82.334	87.3386
38435	64.0941	33.7124	7.79714	17.8354	33.0912		38435	64.0941	33.8773	62.7801	63.6122	63.4388
38436	66.0376	27.6847	6.18113	13.0674	26.2189		38436	66.0376	30.457	46.9345	46.9008	45.1477
38437	66.2706	21.0433	4.75768	9.47036	19.8774		38437	66.2706	26.463	34.721	33.8464	32.5232
38438	64.6991	15.3182	3.61449	7.02588	14.8132		38438	64.6991	22.4456	26.0643	24.6196	24.4289
38439	61.3993	11.1218	2.7698	5.49122	11.1257		38439	61.3993	18.7311	20.2318	18.6199	19.548
38440	56.7233	8.38405	2.1907	4.60059	8.58769		38440	56.7233	15.4688	16.3796	15.0703	16.8388
38441	51.296	6.78053	1.8235	4.1437	6.90046		38441	51.296	12.7113	13.7989	13.3339	15.6064
38442	45.8507	6.00549	1.61712	3.97018	5.81336		38442	45.8507	10.4704	11.9712	13.0098	15.4244
38443	40.9956	5.86623	1.53397	3.97006	5.15295		38443	40.9956	8.73968	10.5517	13.908	16.0351
38444	37.0539	6.28858	1.55222	4.05816	4.81426		38444	37.0539	7.49758	9.34201	15.9641	17.2651
38445	34.0351	7.29665	1.6651	4.17224	4.74283		38445	34.0351	6.71039	8.25918	19.1024	18.9594
38446	31.7041	8.9838	1.88033	4.2805	4.91724		38446	31.7041	6.34117	7.29724	23.0595	20.9326
38447	29.6943	11.4622	2.22099	4.3873	5.33257		38447	29.6943	6.35952	6.48404	27.2261	22.9411
38448	27.6438	14.769	2.72769	4.52925	5.98166		38448	27.6438	6.74525	5.8475	30.6421	24.6899
38449	25.3315	18.7306	3.46102	4.76518	6.83309		38449	25.3315	7.48284	5.39926	32.2615	25.8847
38450	22.7573	22.8548	4.50226	5.16856	7.81223		38450	22.7573	8.54989	5.13286	31.4251	26.3168
38451	20.1152	26.3808	5.94802	5.82805	8.8008		38451	20.1152	9.90669	5.02802	28.242	25.9442
38452	17.6778	28.5551	7.89144	6.8544	9.66785		38452	17.6778	11.4933	5.0548	23.56	24.9171
38453	15.6775	28.994	10.3817	8.38709	10.3232		38453	15.6775	13.2332	5.17656	18.5242	23.5286
38454	14.2495	27.8572	13.3608	10.5892	10.7597		38454	14.2495	15.036	5.35391	14.0605	22.1133
38455	13.4395	25.7067	16.6021	13.6152	11.0544		38455	13.4395	16.791	5.55205	10.6265	20.9502
38456	13.236	23.2017	19.7035	17.5403	11.3325		38456	13.236	18.3606	5.751	8.27521	20.2066
38457	13.5938	20.8598	22.1919	22.267	11.7227		38457	13.5938	19.5882	5.9548	6.85942	19.9246
38458	14.4338	18.984	23.718	27.4713	12.327		38458	14.4338	20.3368	6.19596	6.20616	20.0328
38459	15.6291	17.709	24.2234	32.6773	13.21		38459	15.6291	20.5461	6.53542	6.21141	20.3714
38460	16.9993	17.085	23.9536	37.4766	14.401		38460	16.9993	20.278	7.06383	6.87706	20.7407
38461	18.3363	17.1528	23.3184	41.7719	15.9023		38461	18.3363	19.7175	7.91159	8.32606	20.977
38462	19.4619	17.9963	22.7141	45.8738	17.7024		38462	19.4619	19.1276	9.27535	10.8149	21.0315
38463	20.2814	19.7778	22.4124	50.3916	19.7893		38463	20.2814	18.7913	11.4677	14.7458	21.008
38464	20.7886	22.7552	22.532	55.9993	22.1569		38464	20.7886	18.9781	14.9964	20.6668	21.1348
38465	21.0165	27.2684	23.0523	63.1571	24.7942		38465	21.0165	19.9479	20.6697	29.2411	21.6999
38466	20.9718	33.6654	23.8376	71.801	27.6572		38466	20.9718	21.9873	29.6884	41.1542	22.9961
38467	20.6017	42.135	24.665	81.0305	30.6353		38467	20.6017	25.4616	43.6041	56.9317	25.2937
38468	19.8209	52.4638	25.2697	89.0011	33.5408		38468	19.8209	30.8725	63.9279	76.6679	28.8239
38469	18.5857	63.8477	25.4157	93.3617	36.1521		38469	18.5857	38.9146	91.2344	99.7492	33.7408
38470	16.9659	74.9638	24.9759	92.3131	38.3145		38470	16.9659	50.5174	124.038	124.744	40.0537
38471	15.1564	84.3753	23.9834	85.689	40.0538		38471	15.1564	66.8315	158.352	149.642	47.5481
38472	13.4161	91.0421	22.6209	75.1522	41.6318		38472	13.4161	89.0629	188.787	172.434	55.7522
38473	11.9815	94.5823	21.1527	63.291	43.5036		38473	11.9815	118.003	210.768	191.76	63.9998
38474	11.0167	95.1614	19.8405	52.3921	46.2078		38474	11.0167	153.135	222.247	207.226	71.5874
38475	10.6195	93.2084	18.8834	43.7678	50.2428		38475	10.6195	191.482	223.704	219.246	77.9515
38476	10.86	89.2129	18.3985	37.8043	55.946		38476	10.86	226.961	216.909	228.595	82.7642
38477	11.8203	83.6923	18.4271	34.3505	63.3558		38477	11.8203	251.419	203.678	235.996	85.9021
38478	13.616	77.237	18.9436	33.066	72.058		38478	13.616	257.806	185.454	241.967	87.3344
38479	16.3907	70.5134	19.8557	33.5898	81.0957		38479	16.3907	243.946	163.593	246.919	87.024
38480	20.2787	64.1828	21.0004	35.5614	89.0838		38480	20.2787	214.006	139.809	251.305	84.9159
38481	25.3399	58.7905	22.1562	38.5811	94.6025		38481	25.3399	176.267	116.216	255.636	81.0223
38482	31.478	54.6968	23.0899	42.1977	96.7454		38482	31.478	139.014	94.8745	260.283	75.5459
38483	38.3755	52.0759	23.6356	45.9787	95.5225		38483	38.3755	107.571	77.2471	265.141	68.9529
38484	45.4803	50.954	23.7665	49.6457	91.8657		38484	45.4803	83.8016	63.9477	269.373	61.932
38485	52.0757	51.2489	23.6109	53.1959	87.2526		38485	52.0757	67.2412	54.9047	271.404	55.2517
38486	57.4423	52.7897	23.4018	56.9308	83.2008		38486	57.4423	56.4567	49.7163	269.301	49.5966
38487	61.0716	55.3246	23.3977	61.3881	80.8919		38487	61.0716	49.9148	47.9657	261.449	45.4663
38488	62.8446	58.5447	23.8224	67.2318	81.0028		38488	62.8446	46.3164	49.3853	247.228	43.172
38489	63.081	62.1524	24.846	75.1528	83.6439		38489	63.081	44.6361	53.8687	227.349	42.8991
38490	62.4338	65.9732	26.6023	85.789	88.284		38490	62.4338	44.0837	61.3591	203.679	44.7808
38491	61.7082	70.0784	29.231	99.6554	93.6997		38491	61.7082	44.1071	71.6753	178.723	48.9399
38492	61.7218	74.8752	32.9434	117.093	98.1911		38492	61.7218	44.4579	84.3953	155.07	55.4995
38493	63.2857	81.1653	38.1171	138.292	100.276		38493	63.2857	45.2753	98.9821	134.998	64.6148
38494	67.32	90.2279	45.4355	163.453	99.632		38494	67.32	47.1431	115.275	120.356	76.6286
38495	75.105	104.029	56.0998	193.132	97.5941		38495	75.105	51.1546	134.257	112.761	92.4532
38496	88.7108	125.692	72.1847	228.736	96.8856		38496	88.7108	59.1279	158.916	114.222	114.253
38497	111.757	160.408	97.2671	273.144	101.148		38497	111.757	74.2106	195.282	128.349	146.549
38498	150.826	217.119	137.557	331.563	115.306		38498	150.826	102.24	254.317	162.633	198.152
38499	218.185	311.472	203.899	412.877	147.631		38499	218.185	154.487	355.926	232.786	285.829
38500	336.99	470.83	315.173	531.945	214.543		38500	336.99	252.808	536.862	370.929	441.227
38501	550.898	742.169	503.658	713.435	350.307		38501	550.898	438.51	864.562	639.7	722.651
38502	940.474	1203.17	822.54	997.583	624.89		38502	940.474	785.574	1457.39	1152.01	1231.07
38503	1647.01	1974.52	1354.13	1447.29	1171.25		38503	1647.01	1415.72	2505.34	2088.1	2122.01
38504	2896.26	3226.18	2213.97	2152.8	2211.8		38504	2896.26	2505.53	4270.58	3687.58	3590.8
38505	4995.51	5161.19	3541.3	3224.66	4048.75		38505	4995.51	4265.52	7030.67	6186.6	5800.9
38506	8254.01	7952.51	5463.22	4760.37	6961.19		38506	8254.01	6865.2	10931.9	9690.7	8752.81
38507	12784.5	11616.8	8025.99	6777.63	10985.5		38507	12784.5	10295.9	15780.3	14026.5	12163.1
38508	18234.1	15855.7	11106.3	9136.43	15677.4		38508	18234.1	14218.3	20900.6	18662	15471.8
38509	23643.4	19975	14344.4	11511	20078		38509	23643.4	17916.6	25235	22775.8	18026.6
38510	27674.5	23025.5	17160.5	13467.3	23036.8		38510	27674.5	20482.4	27727.4	25484.4	19341.3
38511	29201.1	24188.8	18897.7	14626.7	23755.7		38511	29201.1	21209	27794.5	26153.4	19260.7
38512	27888.4	23193.6	19068.9	14814.4	22178.7		38512	27888.4	19957.5	25574.2	24655.8	17956.2
38513	24325.2	20447.8	17592.3	14097.8	18953.2		38513	24325.2	17212.4	21797.2	21433.7	15804.8
38514	19637.9	16786.3	14860.6	12713.7	15039.4		38514	19637.9	13790.3	17411.7	17307.8	13243.8
38515	14925.7	13048.7	11569.1	10955.3	11276.5		38515	14925.7	10442.1	13216.3	13135.9	10658.5
38516	10893.4	9787.77	8407.02	9085.99	8151.95		38516	10893.4	7616.72	9680.06	9522.67	8320.3
38517	7798.02	7217.02	5812.46	7301.52	5807.24		38517	7798.02	5451.59	6952.67	6722.16	6370.21
38518	5591.34	5314.35	3917.38	5725.04	4166.06		38518	5591.34	3887.96	4974.85	4714.27	4839.26
38519	4092.33	3952.16	2643.35	4416.47	3068.39		38519	4092.33	2792.19	3596.34	3344.4	3687.18
38520	3103.51	2986.02	1831.65	3385.98	2354.21		38520	3103.51	2030.12	2655.49	2433.41	2841.75
38521	2462.1	2294.87	1329.57	2609.33	1897.1		38521	2462.1	1496.47	2016.59	1831.67	2227.04
38522	2049.77	1790.74	1022.75	2043.87	1608.18		38522	2049.77	1118.26	1579.11	1432.15	1778.08
38523	1785.02	1415.01	835.449	1642.23	1428.46		38523	1785.02	848.086	1273.77	1164.76	1445.37
38524	1611.79	1130.76	720.245	1361.42	1319.62		38524	1611.79	655.544	1054.88	985.967	1193.97
38525	1490.14	915.469	647.704	1166.91	1256.38		38525	1490.14	520.4	893.085	869.621	1000.35
38526	1390.65	754.979	599.273	1033.16	1221.25		38526	1390.65	428.266	769.673	800.217	848.885
38527	1292.32	639.512	563.174	942.337	1200.86		38527	1292.32	368.406	672.583	768.351	728.98
38528	1182.64	561.369	532.274	882.273	1183.96		38528	1182.64	332.729	593.797	767.58	632.955
38529	1058.1	513.882	502.872	844.37	1160.83		38529	1058.1	315.179	527.853	791.991	554.919
38530	923.217	490.86	473.715	821.742	1124.36		38530	923.217	311.2	471.166	834.09	490.313
38531	787.661	485.985	445.048	807.903	1071.8		38531	787.661	317.219	421.757	883.315	435.817
38532	662.171	492.126	417.786	796.25	1005.88		38532	662.171	330.199	379	926.142	389.293
38533	555.09	501.056	392.995	780.499	933.871		38533	555.09	347.292	343.223	948.609	349.537
38534	470.68	504.287	371.676	755.809	864.768		38534	470.68	365.575	315.185	940.714	315.851
38535	409.352	495.12	354.713	719.922	806.143		38535	409.352	381.925	295.65	900.189	287.59
38536	368.934	470.868	342.825	673.538	762.255		38536	368.934	393.154	285.197	832.999	263.874
38537	345.982	433.616	336.433	619.653	733.772		38537	345.982	396.555	284.22	750.124	243.555
38538	336.59	388.865	335.479	562.273	718.585		38538	336.59	390.724	293.02	662.898	225.41
38539	336.706	343.015	339.246	505.23	713.036		38539	336.706	376.202	311.796	579.59	208.445
38540	342.312	301.265	346.303	451.528	713.137		38540	342.312	355.406	340.452	504.36	192.173
38541	349.771	266.748	354.673	403.199	715.471		38541	349.771	331.746	378.154	438.05	176.703
38542	356.384	240.729	362.278	361.411	717.544		38542	356.384	308.426	422.725	379.695	162.621
38543	360.848	223.248	367.555	326.625	717.533		38543	360.848	287.546	470.082	327.906	150.703
38544	363.308	213.726	369.99	298.712	713.74		38544	363.308	269.818	514.121	281.719	141.636
38545	364.92	211.339	370.272	277.059	704.215		38545	364.92	254.794	547.419	240.821	135.831
38546	367.16	215.176	369.99	260.72	686.87		38546	367.16	241.379	562.867	205.303	133.359
38547	371.142	224.262	370.967	248.601	660.067		38547	371.142	228.41	555.78	175.25	133.948
38548	377.063	237.577	374.502	239.703	623.363		38548	377.063	215.128	525.629	150.454	137.026
38549	383.791	254.166	380.668	233.337	578.029		38549	383.791	201.408	476.508	130.385	141.819
38550	388.64	273.336	387.857	229.244	527.046		38550	388.64	187.675	415.985	114.35	147.551
38551	387.612	294.893	392.776	227.551	474.591		38551	387.612	174.592	352.807	101.724	153.742
38552	376.413	319.224	391.239	228.565	425.216		38552	376.413	162.736	294.532	92.1185	160.484
38553	352.282	347.152	379.808	232.501	383.05		38553	352.282	152.415	246.113	85.4551	168.559
38554	315.812	379.515	357.615	239.253	351.303		38554	315.812	143.705	209.771	81.9379	179.339
38555	271.395	416.542	327.168	248.3	332.201		38555	271.395	136.649	185.81	81.9912	194.538
38556	225.609	457.171	293.416	258.813	327.237		38556	225.609	131.5	173.712	86.2034	215.919
38557	184.548	498.496	261.767	269.941	337.435		38557	184.548	128.888	173.016	95.2513	244.937
38558	151.91	535.624	236.392	281.169	363.216		38558	151.91	129.837	183.778	109.703	282.227
38559	128.746	562.24	219.645	292.558	403.487		38559	128.746	135.658	206.516	129.586	326.829
38560	114.344	571.977	212.356	304.677	453.889		38560	114.344	147.733	241.567	153.749	375.279
38561	107.22	560.341	214.312	318.223	505.008		38561	107.22	167.119	287.794	179.39	421.093
38562	105.674	526.54	224.441	333.441	542.689		38562	105.674	193.804	340.985	202.355	455.527
38563	107.914	474.34	240.595	349.573	552.606		38563	107.914	225.658	393.061	218.585	470.267
38564	112.08	411.309	259.288	364.601	527.939		38564	112.08	257.775	433.569	226.079	461.268
38565	116.468	346.547	275.993	375.551	474.345		38565	116.468	283.387	453.766	226.028	431.286
38566	120.006	287.995	286.39	379.458	407.099		38566	120.006	296.732	450.977	222.271	388.902
38567	122.662	240.682	288.117	374.682	342.673		38567	122.662	296.134	429.873	219.653	344.59
38568	125.41	206.54	281.781	361.822	291.986		38568	125.41	284.715	399.689	222.503	306.745
38569	129.764	185.338	270.408	343.594	259.14		38569	129.764	268.265	369.811	233.854	279.966
38570	137.19	175.854	257.815	323.764	243.674		38570	137.19	252.331	346.716	255.038	265.466
38571	148.596	176.588	247.072	305.847	242.891		38571	148.596	240.497	333.146	285.014	262.15
38572	163.906	185.813	239.779	292.258	252.721		38572	163.906	234.183	328.538	319.374	267.307
38573	181.681	201.122	236.071	284.091	267.617		38573	181.681	233.199	329.657	350.08	276.838
38574	199.012	218.884	234.996	281.305	280.893		38574	199.012	236.403	331.278	367.441	285.643
38575	212.115	234.273	235.006	283.018	286.499		38575	212.115	242.23	327.484	364.352	288.781
38576	217.678	242.363	234.489	287.776	281.495		38576	217.678	249.098	313.818	340.078	283.209
38577	214.284	239.957	232.272	293.801	267.144		38577	214.284	255.642	289.37	300.43	268.986
38578	202.942	226.959	227.95	299.259	247.563		38578	202.942	260.737	257.195	254.316	248.941
38579	186.391	206.204	221.962	302.594	227.2		38579	186.391	263.359	222.618	209.676	227.057
38580	167.822	181.932	215.404	302.886	209.033		38580	167.822	262.465	190.748	171.386	206.803
38581	149.885	158.061	209.723	300.101	194.186		38581	149.885	257.124	164.892	141.342	190.321
38582	134.313	137.237	206.41	295.094	182.469		38582	134.313	246.936	146.404	119.562	178.513
38583	122.034	120.771	206.759	289.287	173.2		38583	122.034	232.478	135.354	105.271	171.514
38584	113.437	109.064	211.685	284.127	165.911		38584	113.437	215.385	131.276	97.579	169.146
38585	108.619	102.089	221.5	280.524	160.746		38585	108.619	197.871	133.626	95.7794	171.161
38586	107.526	99.7281	235.586	278.457	158.507		38586	107.526	181.934	141.877	99.3351	177.238
38587	109.993	101.934	252.016	276.879	160.424		38587	109.993	168.684	155.357	107.615	186.791
38588	115.676	108.717	267.412	274.001	167.802		38588	115.676	158.067	172.958	119.423	198.687
38589	123.909	119.984	277.493	268	181.622		38589	123.909	148.984	192.894	132.553	211.064
38590	133.543	135.245	278.522	257.934	202.001		38590	133.543	139.737	212.793	143.834	221.489
38591	142.893	153.259	269.047	244.412	227.484		38591	142.893	128.775	230.244	150.088	227.583
38592	149.945	171.851	250.712	229.537	254.499		38592	149.945	115.523	243.637	149.644	227.9
38593	152.888	188.108	227.43	216.155	277.77		38593	152.888	100.793	252.781	143.243	222.514
38594	150.77	199.077	203.539	206.915	292.204		38594	150.77	86.3943	258.859	133.518	212.862
38595	143.907	202.716	182.235	203.662	295.444		38595	143.907	74.2229	263.702	123.525	200.964
38596	133.768	198.631	165.02	207.237	289.11		38596	133.768	65.5532	268.798	115.505	188.529
38597	122.374	188.16	151.969	217.438	277.704		38597	122.374	60.9184	274.461	110.456	176.418
38598	111.629	173.781	142.3	232.962	266.176		38598	111.629	60.3826	279.409	108.293	164.598
38599	102.906	158.214	134.922	251.42	257.982		38599	102.906	63.7936	280.928	108.19	152.475
38600	96.9947	143.686	128.842	269.748	254.37		38600	96.9947	70.7829	275.81	108.966	139.416

## Sheet: DAAO-HRP assay optimisations
A
Time (min)	No enzyme control		0.2 U/mL HRP
0	36420	35572	55442	55115
1.16667	36365	35491	55443	55032
2.4	36467	35535	55336	55088
3.63333	36447	35580	55369	55021
4.86667	36097	35227	55260	54851
6.1	36086	35208	55229	54747
7.33333	36151	35275	55329	54907
8.56667	36154	35296	55349	54938
9.8	36159	35290	55348	54981
11.0333	36073	35222	55269	54815
12.2667	36111	35261	55302	54944
13.5	36176	35301	55361	54912
14.7333	36261	35357	55342	54999
15.9667	36185	35290	55468	54975
17.2	36112	35270	55482	55008
18.4333	36239	35365	55535	55127
19.6667	36287	35370	55566	54988
20.9	36332	35373	55398	55045
22.1333	36316	35436	55541	54995
23.3667	36559	35590	55852	55364
24.6	36417	35458	55396	55032
25.8333	36356	35405	55459	55026
B
time (min)	HRP				No enzyme control
0	90433	111728	105263	122920	2027	1535	1665	1821
0.666667	89312	113078	105699	122495	2605	2015	2204	2355
1.33333	88228	113878	105663	121913	3188	2542	2796	2922
2	88051	114421	105864	121167	3800	3097	3407	3517
2.66667	87155	114602	105673	120989	4435	3716	4079	4163
3.33333	86777	115127	105818	120523	5055	4304	4724	4792
4	86613	115277	106439	120198	5700	4915	5372	5436
4.66667	86843	115820	107101	119698	6321	5470	5993	6030
5.33333	87403	116038	107363	119579	6976	6087	6609	6673
6	87628	116275	108627	119427	7639	6732	7343	7348
6.66667	87991	116396	108876	119669	8299	7438	8057	8068
7.33333	89272	116579	109993	119432	8937	8004	8695	8683
8	90225	116816	110566	119480	9618	8677	9394	9368
8.66667	90761	116935	110939	119811	10306	9437	10158	10149
9.33333	92025	117271	111526	119838	10958	10085	10826	10808
10	93056	117430	112070	119954	11635	10759	11526	11522
10.6667	94127	117639	112919	120202	12285	11454	12240	12203
11.3333	95275	118103	113684	120521	12935	12098	12922	12867
12	96895	118527	114493	120482	13559	12658	13528	13464
12.6667	97454	118549	114594	120824	14284	13432	14303	14254
C
Time (min)	50 mM Tris pH 7.5	50 mM HEPES pH 7.5	50 mM Phosphate pH 7.5
0	0	0	0
1.16667	605	188	914
2.4	1606	324	1026
3.63333	1731	763	1508
4.86667	2198	1008	2138
6.1	2676	1145	2919
7.33333	3411	1660	3173
8.56667	3677	2191	3736
9.8	4126	2604	4232
11.0333	4727	3177	4598
12.2667	5105	3506	5159
13.5	5509	3613	5604
14.7333	5878	3789	5747
15.9667	6319	3961	6077
17.2	6693	4546	6519
18.4333	7177	4862	7149
19.6667	7515	5243	7542
20.9	7814	5520	7880
22.1333	8340	6167	8285
23.3667	8597	6396	8572
24.6	9051	6605	8913
25.8333	9116	7170	9392
27.0667	9529	7463	9702
28.3	9868	7889	10024
29.5333	10155	8055	10457
30.7667	10507	8209	10611
D
Time (min)	NaCl	No NaCl
0	497	51
1.16667	0	86
2.4	796	0
3.63333	1530	799
4.86667	2070	1257
6.1	2655	1452
7.33333	3134	1947
8.56667	3730	2653
9.8	4266	3136
11.0333	4799	3599
12.2667	5343	3903
13.5	5853	4119
14.7333	6404	4462
15.9667	6849	4650
17.2	7333	5050
18.4333	7818	5332
19.6667	8307	5617
20.9	8675	5782
22.1333	9150	6010
23.3667	9522	6479
24.6	9953	6633
25.8333	10324	6763
27.0667	10796	6992
28.3	11176	7241
29.5333	11576	7458
30.7667	11933	7622
32	12312	7681
33.2333	12695	7959
34.4667	13033	8155
35.7	13367	8319
36.9333	13731	8516
38.1667	14182	8693
39.4	14541	8977
40.6333	14863	9143
41.8667	15201	9231
E
Time (min)	pH 7.0	pH 7.5	pH 8.0	pH 8.5
0	0	0	0	0
1.16667	52	332	951	1028
2.4	101	444	1364	1872
3.63333	327	714	1505	2017
4.86667	340	1021	1952	2484
6.1	536	1306	2174	2841
7.33333	678	1611	2399	3236
8.56667	930	1924	2613	3531
9.8	1079	2343	3054	3735
11.0333	1330	2611	2983	4166
12.2667	1632	2960	3563	4393
13.5	1879	3336	3972	4870
14.7333	2045	3512	4226	5086
15.9667	2341	3903	4578	5229
F
Time (min)	37 °C	25 °C
0	577	497
1.16667	-62	0
2.4	804	796
3.63333	1454	1530
4.86667	2040	2070
6.1	2717	2655
7.33333	3251	3134
8.56667	3955	3730
9.8	4580.5	4266
11.0333	5263	4799
12.2667	5970	5343
13.5	6683	5853
14.7333	7433	6404
15.9667	8030	6849
17.2	8673.5	7333
18.4333	9279	7818
19.6667	9894	8307
20.9	10495	8675
22.1333	11154	9150
23.3667	11620.5	9522
24.6	12163.5	9953
25.8333	12705.5	10324
27.0667	13308	10796
28.3	13819	11176
29.5333	14358	11576
30.7667	14889.5	11933
32	15356.5	12312
33.2333	15907.5	12695
34.4667	16337	13033
35.7	16783	13367
36.9333	17249.5	13731
38.1667	17832.5	14182
39.4	18347.5	14541
40.6333	18776.5	14863
41.8667	19221.5	15201
G
Time (min)	LdtMt2		No enzyme control
0	88701	88067	85756	88215
0.5	88756	89435	86427	89796
1	89123	90103	86634	90345
1.5	89489	90272	86937	90382
2	89937	90688	87316	90467
2.5	90492	91196	87572	90904
3	91237	91878	87828	91318
3.5	91853	92393	88335	91640
4	92578	93004	88685	91964
4.5	93316	93668	88990	92305
5	94015	94279	89261	92559
5.5	94886	95239	89626	92952
6	95817	95939	89926	93187
6.5	96659	96665	90243	93529
7	97652	97617	90506	93897
7.5	98687	98474	90773	94155
8	99742	99578	91187	94556
8.5	100755	100292	91245	94759
9	101894	101394	91565	95013
9.5	102950	102398	91748	95252
10	104121	103363	92083	95657
10.5	105367	104391	92269	95804
11	106515	105525	92554	96161
11.5	107991	106601	92815	96398
12	109147	107804	93052	96680
12.5	110464	108853	93295	96998
13	111801	109878	93575	97190
13.5	113121	111156	93856	97380
14	114438	112316	93994	97736
14.5	115651	113387	94230	97923
15	117065	114752	94491	98286
15.5	118531	115890	94779	98527
16	119642	117164	94950	98715
16.5	120849	118177	95272	98976
17	122293	119356	95395	99207
17.5	123640	120507	95695	99489
18	124946	121771	95908	99613
18.5	126448	123070	96133	99924
19	127741	124183	96266	100211
19.5	128884	125280	96606	100427
20	130320	126410	96757	100656
20.5	131631	127461	97033	100897
21	132943	128603	97181	101142
21.5	134197	129602	97440	101485
22	135627	130748	97656	101576
22.5	136801	131844	97774	101811
23	137976	132749	97995	101902
23.5	139466	134241	98402	102308
24	140587	135094	98540	102561
24.5	142001	136031	98687	102766
25	143310	137101	98881	102881
25.5	144221	138094	99144	103158
26	145409	138987	99327	103369
26.5	146582	140022	99489	103563
27	147750	141053	99631	103836
27.5	148809	141988	99822	103980
28	150113	143056	99908	104264
28.5	151167	144050	100137	104391
29	152115	144978	100475	104676
29.5	153253	145695	100545	104908
30	154369	146699	100909	105127
30.5	155321	147592	100989	105301
31	156381	148325	101148	105453
H
Time (min)	[-3.39794]				[-3.87506]				[-4.35218]				[-4.8293]				[-5.30643]				[-5.78355]				[-6.26067]				[-6.73779]				[-7.21491]				[-7.69203]				No H2O2 control				No enzyme control
0	19353	19107	17608	17575	19394	19770	18296	18535	21161	21007	20643	20168	21521	21767	20716	21010	21472	21392	20960	21283	21892	21233	20764	20673	20848	21038	20863	20197	21309	20962	20659	20503	20871	20728	21089	20840	21216	20415	20737	20672	21529	21291	21221	20766	17307	17681	17324	16902
2.5	21288	20993	19424	19470	24339	25125	22733	23053	28384	28283	27437	26873	29148	29574	28009	28508	29193	29074	28360	29037	29926	28936	28420	28158	28003	28436	28412	27619	28760	28259	27752	27639	27893	27891	28199	27358	28614	27592	28175	27691	28979	28794	28850	28320	17526	17730	17273	17235
5	22430	22087	20478	20441	28350	29632	26458	26667	34444	34378	33629	32965	35696	36125	34368	35110	35923	35735	35109	35875	36485	35294	35106	34648	34251	34854	34987	34009	35053	34612	33956	34040	33901	34175	34476	33451	34844	33813	34391	33624	35407	35189	35266	34906	18008	18157	17828	17684
7.5	23308	22957	21328	21266	32087	33582	29757	30027	39841	40169	39067	38217	41749	42032	40258	40810	41821	41758	40909	41948	41988	41156	41046	40327	39795	40578	40871	39741	40741	40113	39553	39676	39346	39737	40049	38848	40479	39317	39968	39007	41092	40958	41089	40630	18469	18609	18293	18141
10	24159	23748	22087	22070	35288	37387	32714	33078	44838	45331	44068	43118	47079	47495	45584	46272	47402	47347	46252	47474	47528	46589	46410	45719	45156	45926	46033	45000	46122	45357	44753	44814	44315	44874	45246	43959	45833	44402	45172	44003	46394	46390	46210	45956	18913	19022	18707	18563
12.5	24859	24463	22847	22714	38169	40724	35430	35740	49435	49728	48276	47526	52244	52570	50541	51002	52407	52551	51228	52413	52577	51582	51247	50609	49885	50858	51089	49883	50948	50115	49526	49564	48994	49452	49900	48326	50707	48962	49774	48543	51035	51383	51025	50797	19298	19416	19102	18968
15	25601	25166	23439	23381	40838	43895	37877	38298	53840	54072	52476	51636	56881	57426	54963	55591	57274	57234	55836	57129	57359	56367	56004	55150	54278	55353	55686	54439	55536	54704	54005	53971	53305	53820	54298	52811	55197	53412	54260	52814	55547	56023	55331	55298	19656	19869	19519	19391
17.5	26288	25768	24075	23934	43171	46654	40010	40344	57720	58072	56207	54791	61120	61625	59069	59507	61518	61661	59979	61241	61636	60455	60091	59239	58218	59586	59771	58543	59578	58726	58004	57822	57177	57709	58364	56712	58763	57398	58146	56589	59433	60116	59455	59386	19998	20220	19891	19752
20	26824	26395	24684	24508	45316	49227	42033	42377	61432	61726	59805	58373	65290	65634	62929	63527	65637	65852	63922	65284	65637	64547	64028	63352	62105	63575	63770	62406	63556	62737	61857	61787	60945	61792	62219	60472	62601	61300	61999	60305	62894	64081	63370	63306	20516	20610	20320	20107
22.5	27470	26991	25165	25078	47139	51605	43826	44105	64913	65251	63146	61742	69009	69498	66599	67158	69479	69622	67652	69022	69559	67924	67687	66992	65647	67212	67304	66033	67253	66294	65338	65209	64494	65292	65619	63892	66335	64767	65433	63597	66474	67713	66778	66841	20832	20987	20683	20567
25	28028	27539	25757	25593	48801	53830	45339	45705	68070	68524	66327	64807	72590	73056	69896	70526	72923	73092	70953	72435	73237	71468	71203	70371	68990	70750	70814	69474	70833	69721	68798	68610	67707	68702	68984	67303	69682	68187	68853	66957	69962	71260	70252	70386	21273	21457	21162	21097
27.5	28639	28092	26404	26116	50420	55950	46860	47318	71277	71454	69227	67734	76058	76378	73148	73732	76480	76614	74320	75834	76735	74967	74718	73651	72258	74059	74244	72771	74164	72980	71963	71804	70860	72126	72363	70476	73198	71409	72124	70010	73070	74597	73568	73642	21701	21858	21508	21406

## Sheet: Timecourse LdtMt2 1 and 3
Time (min	1	1	3	3
0	294.45	405.45	513.75	440.05
0.5	266.85	301.85	22.05	-53.85
1	277.05	291.05	-74.55	-130.35
1.5	304.05	148.05	-146.45	-117.75
2	380.85	227.85	-163.95	-99.95
2.5	394.2	403.2	-94.1	-102.3
3	419.7	514.7	-57.8	-82.8
3.5	426.25	524.25	-75.65	-52.15
4	436.55	543.55	-48.95	-18.85
4.5	510.25	474.25	85.15	31.85
5	557	567	37.9	64.9
5.5	625.1	705.1	173.7	99.8
6	718.35	849.35	208.85	129.65
6.5	770.4	982.4	184.2	171
7	859.85	988.85	177.45	207.85
7.5	972.6	1058.6	290.9	272.7
8	1037.85	1086.85	347.05	322.95
8.5	1177.8	1274.8	379.3	373.9
9	1251.1	1383.1	422.9	438.1
9.5	1395	1599	503.6	509.7
10	1500	1676	574.8	545.3
10.5	1616.35	1698.35	729.05	658.75
11	1724.25	1787.25	644.35	678.35
11.5	1828.35	1966.35	753.35	731.85
12	1928.4	2090.4	803.9	791.3
12.5	2042.35	2177.35	927.45	869.55
13	2154.75	2316.75	873.05	909.65
13.5	2274.2	2452.2	974.8	998.2
14	2401.5	2523.5	1034.2	1083
14.5	2514.35	2699.35	1116.45	1127.75
15	2646.15	2882.15	1143.75	1177.75
15.5	2749.7	2972.7	1202.5	1243.2
16	2904.75	3222.75	1336.55	1315.55
16.5	2992.6	3223.6	1431.5	1376.8
17	3117.9	3390.9	1539.1	1454.8
17.5	3271.8	3420.8	1550.9	1506.1
18	3403.95	3614.95	1629.95	1583.55
18.5	3490.15	3766.15	1706.05	1658.35
19	3635.15	3918.15	1690.35	1735.55
19.5	3751.35	4093.35	1947.05	1825.05
20	3869.35	4150.35	1913.45	1913.15
20.5	4000.5	4217.5	1997.2	1979.5
21	4137.85	4322.85	2026.65	2024.45
21.5	4234.75	4340.75	2120.25	2096.95
22	4383.4	4525.4	2176.6	2175.2
22.5	4502.75	4747.75	2250.15	2224.95
23	4620.15	4856.15	2342.35	2311.05
23.5	4737.5	5142.5	2326.2	2345.7
24	4818.95	5244.95	2376.35	2428.85
24.5	4945.35	5410.35	2512.05	2515.35
25	5069.9	5536.9	2678	2579.5
25.5	5175.9	5639.9	2628.3	2613.2
26	5325.2	5674.2	2740.7	2692.7
26.5	5424.4	5747.4	2813.6	2768.5
27	5559.65	5872.65	2853.75	2812.65
27.5	5659.9	5968.9	2875.8	2877.5
28	5770.4	6215.4	3000.1	2947.5
28.5	5879.6	6373.6	3030.7	3036.7
29	5968.45	6515.45	3027.15	3075.65
29.5	6053.35	6664.35	3112.05	3145.45
30	6114.2	6702.2	3238.2	3229.4
30.5	6232.5	6767.5	3345.8	3294.6
31	6364.95	6879.95	3400.85	3377.45

## Sheet: Dose-response assay
16 - 24
Well	Content	Raw Data (540/590)	Raw Data (540/590)	Raw Data (540/590)	Raw Data (540/590)	Raw Data (540/590)	Raw Data (540/590)	Raw Data (540/590)	Raw Data (540/590)	Raw Data (540/590)	Raw Data (540/590)	Raw Data (540/590)	Raw Data (540/590)	Raw Data (540/590)	Raw Data (540/590)	Raw Data (540/590)	Raw Data (540/590)	Raw Data (540/590)	Raw Data (540/590)	Raw Data (540/590)	Raw Data (540/590)	Raw Data (540/590)	Raw Data (540/590)	Raw Data (540/590)	Raw Data (540/590)	Raw Data (540/590)	Raw Data (540/590)	Raw Data (540/590)	Raw Data (540/590)	Raw Data (540/590)	Raw Data (540/590)	Raw Data (540/590)	Raw Data (540/590)	Raw Data (540/590)	Raw Data (540/590)	Raw Data (540/590)	Raw Data (540/590)	Raw Data (540/590)	Raw Data (540/590)	Raw Data (540/590)	Raw Data (540/590)	Raw Data (540/590)	Raw Data (540/590)	Raw Data (540/590)	Raw Data (540/590)	Raw Data (540/590)	Raw Data (540/590)	Raw Data (540/590)	Raw Data (540/590)
	Time	0	2.58333	5.16667	7.75	10.3333	12.9167	15.5	18.0833	20.6667	23.25	25.8333	28.4167	31	33.5833	36.1667	38.75	41.3333	43.9167	46.5	49.0833	51.6667	54.25	56.8333	59.4167	62	64.5833	67.1667	69.75	72.3333	74.9167	77.5	80.0833	82.6667	85.25	87.8333	90.4167	93	95.5833	98.1667	100.75	103.333	105.917	108.5	111.083	113.667	116.25	118.833	121.417
A01	Sample X1	53665	53363	53526	53453	53693	54032	54353	54720	55066	55441	55737	56134	56449	56877	57251	57489	57740	58142	58558	58956	59315	59532	59909	60249	60504	60809	61179	61486	61647	62045	62584	62664	63021	63361	63677	64148	64409	64600	64876	65293	65598	65891	66133	66288	66686	66945	67033	67426
A02	Sample X2	51140	51758	52235	52024	52469	52881	53036	53459	53769	54008	54367	54701	55008	55313	55631	55902	56207	56420	56859	57149	57449	57665	57988	58385	58577	58840	59114	59318	59710	60043	60419	60623	60893	61236	61558	61940	62158	62409	62713	63063	63216	63555	63782	64065	64410	64604	64814	65088
A03	Sample X3	53208	52347	51730	52182	52586	53041	53284	53625	53914	54367	54606	54944	55205	55604	55948	56220	56447	56755	57233	57569	57876	58098	58377	58872	59156	59463	59800	59994	60409	60651	61060	61360	61592	61996	62273	62819	62997	63228	63536	63991	64162	64470	64841	65049	65356	65658	65898	66325
A04	Sample X4	51992	51830	51518	51921	52287	52618	52783	53197	53520	53730	54128	54425	54655	54946	55375	55573	55730	56021	56468	56606	57091	57310	57511	57951	58067	58447	58713	59018	59344	59562	60105	60076	60384	60654	61114	61407	61818	61993	62151	62516	62875	63234	63413	63744	64042	64418	64551	64931
A05	Sample X5	52212	51423	51332	51292	51981	52445	52899	53297	53818	54266	54672	55210	55549	56043	56458	56915	57254	57658	58266	58563	59102	59418	59861	60384	60665	61198	61661	62032	62477	62870	63582	63837	64283	64734	65279	65711	66188	66564	67005	67635	68046	68409	68781	69286	69690	70175	70573	70901
A06	Sample X6	49946	51316	51394	51530	52121	52566	52977	53386	53831	54248	54671	55075	55528	56008	56397	56766	57186	57535	58095	58427	58956	59309	59686	60219	60535	60960	61390	61869	62325	62677	63363	63549	63946	64481	64980	65418	65770	66192	66651	67150	67494	67906	68270	68803	69227	69712	69999	70357
A07	Sample X7	52013	52152	51838	52681	53259	53846	54407	54998	55650	56179	56812	57332	57971	58565	59134	59626	60162	60640	61407	61783	62393	62904	63317	64021	64451	65043	65526	66072	66663	67106	67779	68098	68588	69125	69789	70325	70767	71260	71847	72378	72759	73302	73754	74268	74692	75234	75619	76253
A08	Sample X8	52710	52076	52245	53035	53863	54430	55019	55634	56229	56875	57402	58032	58608	59294	59864	60373	60837	61321	62104	62584	63201	63656	64251	64847	65331	65883	66337	66866	67417	68065	68710	68991	69411	70035	70613	71161	71636	72215	72683	73320	73764	74203	74688	75321	75822	76242	76738	77226
A09	Sample X9	53657	53804	54303	54299	55243	55953	56755	57421	58143	58882	59564	60317	61059	61750	62520	63205	63869	64439	65322	65852	66476	67118	67773	68557	68969	69694	70310	70965	71633	72163	72915	73356	74008	74686	75228	75991	76537	77106	77681	78370	78919	79403	79953	80610	81165	81649	82183	82824
A10	Sample X10	54587	54974	54733	55139	56054	56856	57517	58231	58885	59709	60455	61177	62013	62615	63289	64085	64747	65453	66231	66823	67508	68116	68660	69459	70070	70803	71398	72108	72780	73387	74178	74652	75415	76084	76611	77417	77949	78536	79131	80040	80472	81156	81708	82288	82921	83473	84078	84769
A11	Sample X11	55342	55053	55081	55582	56382	57184	57804	58662	59435	60315	60949	61758	62628	63506	64065	65038	65696	66341	67255	67880	68677	69379	69993	70850	71396	72169	72863	73588	74398	75105	75853	76396	77081	77718	78454	79266	79839	80558	81026	81859	82389	83171	83535	84335	85082	85636	86086	86956
A12	Sample X12	53505	53664	53698	54607	55410	56298	57015	57836	58646	59433	60270	61139	61854	62788	63495	64238	64964	65685	66580	67208	68049	68804	69465	70375	70876	71731	72345	73027	73808	74526	75503	75892	76666	77299	78131	78848	79484	80130	80664	81505	82303	82816	83272	84078	84715	85410	85934	86596
A13	Sample X13	53048	53386	53518	54009	54972	55900	56739	57552	58405	59367	60124	61018	61799	62692	63508	64384	65076	65800	66739	67513	68388	69080	69701	70590	71267	72163	72788	73557	74459	75077	76018	76606	77348	78080	78967	79643	80373	80980	81670	82472	83134	83770	84363	85216	85805	86539	87090	87853
A14	Sample X14	52528	52702	52682	53555	54435	55154	55972	56764	57758	58642	59405	60091	60976	61985	62730	63453	64278	65029	65947	66625	67603	68303	68930	69882	70415	71390	72037	72773	73622	74234	75173	75617	76389	77154	77737	78653	79325	79984	80698	81478	82073	82728	83390	84083	84748	85375	85971	86521
A15	Sample X15	51615	52177	52535	53198	54248	54965	55842	56657	57517	58325	59198	59875	60814	61650	62440	63214	63876	64752	65620	66260	67043	67775	68484	69340	70014	70841	71503	72317	72908	73717	74568	75124	75835	76580	77353	78074	78753	79372	80198	80689	81478	82106	82797	83517	84152	84700	85399	86098
A16	Sample X16	51725	52306	52651	53139	54077	54874	55732	56603	57412	58306	59205	60033	60835	61704	62581	63388	64132	65052	65904	66665	67381	68157	68992	69749	70521	71391	72022	72788	73576	74305	75178	75754	76503	77261	78028	78829	79515	80291	80878	81703	82427	82997	83668	84381	84962	85708	86220	87011
A17	Sample X17	51612	51862	52079	53134	53974	54804	55537	56423	57328	58328	59069	59934	60825	61714	62494	63332	64045	64733	65764	66532	67258	68073	68786	69676	70278	71262	71867	72547	73351	74050	74938	75426	76094	76937	77763	78495	79204	79821	80582	81236	82014	82523	83253	83985	84582	85291	85916	86553
A18	Sample X18	52019	52488	52559	53626	54542	55407	56163	57103	57968	58910	59715	60615	61490	62381	63235	64133	64716	65595	66675	67420	68210	69083	69956	70822	71625	72453	73178	73933	74835	75446	76349	76990	77809	78642	79443	80305	81017	81576	82398	83226	83914	84632	85171	85973	86720	87235	88044	88785
A19	Sample X19	52379	51981	51983	52842	53784	54618	55469	56499	57338	58287	59132	60152	61012	62013	62772	63761	64466	65311	66459	67099	68032	68881	69572	70474	71195	72137	72908	73688	74650	75402	76315	76875	77666	78498	79402	80026	80896	81596	82342	83073	83737	84497	85099	85953	86700	87390	87904	88709
A20	Sample X20	51041	52002	52257	53325	54201	55006	55888	56818	57661	58576	59426	60373	61222	62181	62974	63956	64658	65508	66526	67250	68064	68938	69680	70697	71415	72246	72995	73731	74635	75345	76261	76935	77739	78529	79360	80155	81653	82746	84024	85467	84555	84581	85114	85777	86657	87449	87843	88604
A21	Sample X21	51820	51814	52052	52993	53916	54828	55698	56674	57520	58495	59323	60363	61055	62007	62846	63708	64372	65322	66177	66959	67832	68613	69342	70294	70896	71804	72690	73312	74117	74785	75686	76436	77118	77768	78723	79495	80206	80905	81685	82324	82983	83606	84310	84995	85676	86492	86914	87666
A22	Sample X22	53112	52786	52943	53828	54672	55516	56484	57474	58397	59315	60146	61121	61995	62889	63815	64656	65445	66397	67312	68062	68971	69765	70474	71532	72218	73227	73859	74645	75516	76282	77217	77839	78555	79303	80369	81015	81771	82410	83189	84055	84527	85317	85843	86690	87396	88198	88558	89308
A23	Sample X23	50762	51517	52619	53332	53975	54598	55369	56099	56727	57333	58068	58587	59103	59851	60532	61054	61530	62227	62981	63440	64114	64661	65188	65768	66417	67145	67592	68257	68748	69364	69896	70557	70999	71607	72323	72951	73517	74048	74485	75212	75703	76303	76724	77216	77827	78557	78810	79378
A24	Sample X24	51170	51334	52508	53365	54122	54834	55634	56330	57199	57776	58521	59205	59907	60528	61178	61906	62548	63215	63986	64573	65302	65858	66383	67122	67758	68475	69006	69684	70209	70866	71604	72128	72680	73347	74026	74772	75316	75852	76548	77066	77665	78136	78585	79339	79900	80466	80884	81398
C01	Sample X25	52028	52448	52863	53589	54310	54908	55398	56153	56686	57382	58091	58539	58933	59748	60277	60861	61440	61891	62668	63224	63842	64350	64926	65857	66097	66620	67163	67673	68359	68920	69476	69974	70611	71206	71694	72583	72952	73648	74020	74759	75183	75761	76322	76871	77409	77751	78310	78867
C02	Sample X26	51468	51807	52407	53087	53687	54365	54947	55552	56015	56733	57283	57777	58135	58869	59567	59906	60563	61018	61669	62153	62837	63335	63773	64529	64860	65350	65910	66551	67101	67507	68148	68497	69223	69881	70383	70972	71490	72193	72546	73131	73548	74140	74756	75266	75713	76223	76791	77305
C03	Sample X27	51488	51914	52091	52676	53339	54053	54505	54970	55567	56206	56782	57095	57610	58327	58718	59279	59830	60350	60889	61530	62085	62572	63056	63965	64276	64631	65240	65595	66319	66696	67169	67779	68406	69088	69366	70400	70655	71124	71557	72475	72824	72686	73402	74111	74767	75089	75659	75700
C04	Sample X28	50899	51289	51920	52470	53126	53788	54291	54858	55424	56074	56660	57045	57581	58123	58627	59223	59776	60326	60928	61352	62079	62420	62932	63504	64096	64601	65054	65541	66160	66625	67139	67687	68296	68837	69262	69966	70410	71068	71474	72010	72439	73049	73568	73913	74441	74799	75312	75913
C05	Sample X29	51485	50951	51382	51868	52500	53088	53614	54192	54740	55537	55969	56409	56996	57474	58031	58646	59083	59671	60180	60665	61311	61757	62385	62921	63412	63955	64408	64968	65551	65977	66544	67085	67661	68344	68678	69389	69721	70408	70887	71435	71966	72434	73050	73474	73908	74368	74890	75498
C06	Sample X30	51024	51347	51934	52188	52718	53241	53825	54432	54935	55625	56233	56638	57184	57760	58291	58785	59408	59961	60453	61005	61516	62020	62592	63241	63680	64162	64678	65301	65851	66265	66688	67314	67919	68617	68900	69597	70031	70679	71138	71688	72134	72676	73128	73728	74139	74566	75268	75695
C07	Sample X31	51687	51873	52216	52642	53264	53891	54490	55040	55669	56183	56907	57319	57869	58583	58973	59605	60179	60711	61279	61861	62397	62900	63445	64212	64535	65112	65603	66170	66771	67215	67667	68292	68868	69532	69885	70768	71119	71668	72173	72758	73337	73808	74314	74892	75413	75777	76326	76899
C08	Sample X32	52510	52421	52803	53345	53989	54490	55053	55693	56278	56927	57471	57940	58578	59093	59637	60082	60624	61206	61827	62328	62900	63523	63954	64722	65241	65562	66108	66737	67369	67881	68384	68952	69445	70103	70603	71384	71752	72378	72889	73324	73912	74460	74959	75503	76006	76379	77030	77553
C09	Sample X33	52209	52335	52911	53532	54324	54969	55565	56261	56907	57820	58368	58958	59595	60321	60962	61537	62153	62851	63399	64231	64692	65215	65754	66655	67146	67688	68365	68969	69522	70163	70558	71331	72004	72627	72995	73802	74281	75065	75523	76002	76693	77214	77770	77975	78386	78848	79425	80465
C10	Sample X34	52298	52347	52612	53117	53794	54397	54974	55695	56377	57140	57685	58356	58812	59582	60187	60815	61377	61976	62585	63121	63763	64310	64929	65726	66148	66683	67374	68052	68641	69162	69682	70244	70901	71688	72043	72947	73370	73973	74433	75050	75604	76246	76762	77283	77872	78317	78821	79566
C11	Sample X35	51875	51836	52027	52618	53252	53952	54685	55382	56095	56989	57691	58359	59057	59850	60548	61417	62072	62796	63545	64292	65014	65782	66404	67363	67944	68607	69318	69983	70852	71434	72030	72642	73500	74165	74784	75716	76237	77047	77556	78146	78846	79495	80046	80786	81208	81977	82469	83228
C12	Sample X36	51528	51612	52109	52482	53166	53953	54651	55420	56173	57086	57859	58542	59159	60104	60766	61567	62264	62997	63767	64410	65317	65981	66616	67603	68123	68885	69455	70237	71000	71525	72163	72830	73664	74422	75053	75848	76453	77172	77727	78439	79117	79665	80261	81057	81479	82124	82708	83452
C13	Sample X37	51047	50896	51277	51698	52501	53223	54039	54824	55665	56533	57378	58071	58847	59673	60463	61269	62004	62900	63665	64506	65294	66090	66811	67760	68405	69133	69930	70647	71494	72082	72791	73592	74285	75087	75935	76800	77548	78253	78831	79462	80154	80838	81509	82175	82789	83576	84177	84928
C14	Sample X38	50320	50509	50974	51567	52160	52921	53707	54439	55432	56211	57047	57634	58518	59379	60102	60854	61602	62473	63205	63995	64875	65607	66338	67303	67820	68729	69355	70112	70983	71684	72281	73045	73741	74561	75240	76150	76933	77563	78266	78766	79528	80186	80758	81573	82165	82849	83469	84112
C15	Sample X39	49889	50059	50590	50934	51763	52458	53187	54001	54877	55678	56548	57153	58037	58948	59775	60524	61227	62074	62956	63678	64534	65223	65982	66765	67513	68461	69203	69829	70644	71308	72099	72880	73635	74380	75059	75925	76492	77376	78076	78719	79353	80003	80705	81505	82029	82627	83282	84067
C16	Sample X40	50250	50314	50651	51222	51950	52759	53564	54338	55214	56093	56937	57487	58360	59130	60083	60856	61663	62547	63367	64069	64874	65712	66429	66966	67850	68713	69388	70097	70804	71530	72350	73137	73822	74655	75244	76262	76851	77709	78381	78927	79666	80404	81012	81734	82434	83028	83862	84487
C17	Sample X41	50415	50440	50965	51116	51913	52678	53433	54345	55192	56119	56943	57665	58466	59385	60197	60986	61747	62560	63577	64295	65028	65864	66689	67422	68266	69151	69834	70597	71397	72156	72904	73729	74463	75253	75915	76911	77508	78214	79001	79495	80283	81087	81643	82348	82787	83590	84221	84921
C18	Sample X42	50186	50243	50703	50957	51662	52470	53323	54201	54997	56028	56799	57571	58380	59228	60041	60933	61551	62372	63349	64117	64835	65685	66400	67277	67946	68781	69572	70311	71046	71766	72455	73079	74002	74811	75421	76342	77024	77714	78393	79072	79693	80482	81019	81815	82511	83109	83754	84468
C19	Sample X43	49683	49767	50202	50554	51358	52089	52854	53735	54586	55556	56393	57140	57964	58935	59615	60532	61100	62085	63035	63687	64520	65191	65992	66878	67598	68413	69161	69952	70697	71380	72080	72754	73729	74479	75001	75951	76631	77502	78065	78814	79374	80124	80617	81504	82184	82692	83340	84095
C20	Sample X44	49984	49833	50344	50835	51646	52429	53253	54166	55080	56065	56925	57657	58449	59452	60321	61016	61783	62632	63676	64282	65126	65955	66666	67531	68187	69100	69899	70463	71416	72048	72853	73623	74479	75047	75875	76709	77503	78332	78930	79570	80232	81052	81621	82449	83052	83637	84237	84867
C21	Sample X45	49520	49858	50348	51034	51840	52585	53475	54405	55273	56288	57026	57832	58777	59637	60400	61245	62003	63049	63805	64614	65527	66185	66951	67938	68633	69509	70304	71023	71802	72567	73221	74078	74867	75627	76467	77188	77976	78810	79462	80089	80717	81411	82106	82745	83385	84022	84600	85414
C22	Sample X46	49911	49955	50561	51075	51873	52735	53610	54527	55358	56424	57226	57918	58853	59779	60627	61368	62164	63160	64021	64828	65720	66427	67220	68236	68875	69793	70427	71245	71994	72704	73489	74362	75069	75872	76679	77434	78239	78996	79626	80354	81026	81587	82208	83011	83667	84264	84827	85624
C23	Sample X47	48950	48979	49588	50423	51097	51712	52417	53085	53696	54424	55117	55517	56180	56841	57455	58018	58612	59265	59922	60435	61098	61685	62280	62862	63319	64188	64603	65167	65773	66216	66887	67393	68022	68660	69307	69869	70399	70906	71407	71893	72431	72958	73397	74037	74461	75002	75503	76117
C24	Sample X48	49043	49336	49902	50759	51584	52268	53012	53754	54453	55129	55945	56480	57068	57784	58424	58945	59589	60344	61038	61572	62201	62743	63479	63941	64638	65320	65828	66451	67033	67549	68168	68784	69303	70154	70607	71378	71947	72432	73014	73430	73875	74576	75010	75681	76112	76669	77050	77764
E01	Sample X49	54358	54731	54974	55470	56154	56947	57737	58403	59102	59811	60475	61060	61643	62378	62994	63696	64347	64959	65622	66291	66954	67468	67911	68898	69313	69769	70535	71077	71748	72327	72940	73550	74228	74775	75372	75948	76568	77088	77737	78279	78981	79467	80114	80567	81091	81624	82157	82727
E02	Sample X50	53127	53101	53875	54455	55265	55918	56697	57345	57954	58620	59250	59834	60368	61107	61665	62284	63045	63643	64099	64728	65414	65935	66426	67098	67677	68195	68812	69366	69910	70489	71210	71763	72300	72956	73561	73963	74613	75004	75624	76149	76916	77278	77836	78331	78942	79406	79962	80462
E03	Sample X51	53455	54130	54336	54905	55645	56387	57064	57613	58219	58869	59513	60050	60614	61325	61927	62562	63246	63852	64224	64814	65606	66112	66592	67218	67870	68223	68872	69532	70011	70557	71045	71666	72239	72927	73359	73981	74410	75068	75539	76074	76710	77214	77805	78257	78701	79228	79669	80168
E04	Sample X52	52678	53224	54004	54507	55180	55867	56621	57142	57808	58396	59072	59634	60159	60799	61458	62093	62742	63245	63875	64418	65052	65505	66041	66812	67272	67750	68212	68843	69454	69955	70539	71155	71692	72166	72896	73457	73993	74607	74918	75604	76143	76613	77197	77705	78156	78714	79260	79638
E05	Sample X53	52486	53365	54098	54468	55206	55790	56593	57174	57813	58602	59153	59715	60304	60910	61484	62375	62854	63431	63945	64583	65275	65714	66259	67043	67577	67932	68518	69118	69666	70202	70659	71337	71974	72603	73109	73656	74137	74746	75155	75753	76370	76819	77421	77774	78352	78935	79411	79861
E06	Sample X54	52721	53199	53873	54440	55156	55655	56545	57090	57749	58308	58974	59535	60171	60763	61316	61992	62397	63022	63652	64180	64868	65216	65835	66567	66986	67518	67992	68503	69136	69560	70046	70691	71272	71841	72395	72936	73451	73888	74430	75015	75592	76089	76598	76949	77540	78085	78578	78904
E07	Sample X55	52830	53126	53748	54155	54863	55535	56308	56814	57547	58278	58861	59465	60134	60803	61359	61991	62641	63221	63834	64438	65043	65498	65947	66682	67157	67712	68214	68735	69316	69805	70332	70979	71578	71984	72588	73029	73685	74203	74586	75286	75873	76279	76804	77243	77732	78146	78815	79202
E08	Sample X56	53598	54026	54658	55236	55965	56670	57439	58008	58731	59269	59998	60509	61163	61824	62354	62940	63476	64042	64680	65171	65705	66266	66769	67391	68007	68485	68985	69451	70117	70562	70997	71668	72119	72758	73232	73811	74278	74730	75293	75853	76432	76837	77484	77854	78344	78853	79366	79832
E09	Sample X57	54180	54377	55029	55464	56056	56832	57644	58301	58901	59809	60433	61067	61866	62486	63177	63892	64606	65224	65805	66525	67074	67693	68212	69098	69563	70046	70660	71265	71833	72422	72974	73556	74161	74763	75268	75961	76528	77046	77634	78248	78903	79347	80019	80436	81006	81432	82000	82418
E10	Sample X58	53598	53886	54649	54987	55711	56361	57084	57724	58407	59205	59928	60628	61370	62097	62753	63428	64150	64691	65365	65961	66615	67213	67713	68606	69084	69554	70097	70843	71353	71916	72436	73111	73643	74290	74770	75413	75939	76437	76981	77483	78223	78691	79295	79651	80093	80621	81139	81623
E11	Sample X59	53802	53985	54503	54906	55471	56229	56954	57575	58449	59271	59889	60693	61452	62225	62992	63767	64484	65317	65873	66707	67353	68102	68718	69535	70209	70873	71526	72291	72957	73647	74087	74945	75818	76324	77020	77813	78273	78971	79654	80128	80990	81458	82133	82722	83271	83918	84584	85298
E12	Sample X60	52870	53045	53485	54042	54769	55634	56376	57025	57851	58583	59409	60075	61002	61819	62528	63238	64049	64675	65420	66227	67007	67657	68192	69189	69737	70405	71075	71739	72424	73259	73741	74483	75211	75847	76691	77253	77937	78502	79191	79761	80551	81002	81776	82257	82955	83566	84061	84778
E13	Sample X61	51475	51767	52391	53003	53655	54554	55331	56138	56844	57570	58472	59176	59987	60821	61497	62390	63130	63840	64663	65406	66185	66995	67670	68603	69207	69903	70684	71325	72157	72724	73357	74306	74965	75599	76534	77190	77816	78468	79145	79668	80621	81210	81948	82422	83125	83884	84501	84898
E14	Sample X62	51578	51382	51691	52297	52979	53756	54710	55359	56308	56948	57845	58580	59451	60220	60991	61746	62572	63412	64072	64758	65739	66354	67189	67696	68762	69421	70138	70977	71627	72310	73192	73956	74623	75332	76098	76738	77460	78035	78715	79239	80122	80705	81444	81949	82776	83438	84059	84689
E15	Sample X63	57556	58216	59419	60731	62557	64213	66370	68139	70072	71951	74078	75868	78066	79904	81930	83715	85792	87711	89451	91415	93321	95007	96742	98437	100323	101920	103645	105432	106919	108786	110185	111971	113645	115164	116984	118475	120033	121520	123316	124491	126192	127659	129301	130578	132045	133434	135069	136431
E16	Sample X64	51342	51496	51918	52442	53240	53957	54790	55549	56426	57280	58065	58838	59786	60627	61325	62171	62934	63870	64579	65328	66060	66865	67634	68397	69181	70010	70663	71477	72221	72968	73693	74479	75199	76040	76834	77481	78257	78865	79523	80232	81057	81628	82451	82959	83688	84354	85094	85793
E17	Sample X65	51177	51202	51747	52220	53031	53818	54782	55481	56365	57296	58017	58881	59635	60549	61341	62227	62843	63708	64629	65364	66093	66890	67635	68476	69201	70009	70655	71513	72206	72989	73617	74407	75089	75908	76618	77343	78100	78667	79485	80102	80833	81375	82088	82692	83366	84116	84746	85344
E18	Sample X66	50995	51458	52155	52801	53600	54303	55296	56040	56829	57739	58545	59253	60227	61129	61731	62734	63418	64186	65149	65876	66625	67430	68208	68968	69705	70452	71205	71814	72759	73444	74127	74842	75654	76410	77146	77846	78625	79389	80023	80572	81240	81946	82863	83342	84050	84717	85403	85938
E19	Sample X67	50576	51087	51751	52286	53063	53911	54805	55608	56468	57294	58058	59008	59818	60708	61389	62302	63037	63972	64743	65570	66454	67098	67824	68786	69554	70233	71087	71728	72477	73272	74012	74724	75516	76197	76865	77628	78413	79106	79733	80438	81145	81801	82628	83108	83848	84450	85141	85770
E20	Sample X68	51027	51246	51881	52553	53268	54121	55128	55861	56623	57549	58344	59226	60048	60960	61635	62590	63414	64260	65134	65847	66742	67424	68210	69046	69842	70605	71449	72090	72979	73818	74394	75236	75923	76763	77475	78109	78963	79663	80212	81150	81713	82314	83155	83666	84478	85019	85815	86415
E21	Sample X69	50872	51306	51897	52495	53333	54228	55107	56047	56827	57600	58542	59372	60253	61114	61949	62879	63530	64456	65321	66049	66957	67631	68383	69330	70064	70898	71671	72310	73182	73951	74528	75446	76361	76881	77772	78262	79157	79968	80547	81362	81871	82482	83299	83969	84492	85445	85789	86605
E22	Sample X70	51255	51327	51871	52523	53431	54129	55091	55900	56818	57562	58489	59213	60190	61041	61785	62674	63417	64326	65121	66005	66932	67456	68306	69232	69964	70669	71445	72291	73000	73600	74541	75190	75893	76780	77645	78206	78980	79643	80370	81007	81654	82386	83085	83610	84367	85003	85636	86315
E23	Sample X71	49074	49853	50519	51289	51957	52569	53263	53866	54477	55057	55725	56419	57171	57724	58376	58933	59439	60081	60649	61303	61872	62431	62920	63563	64113	64683	65224	65800	66142	66876	67380	68010	68567	69070	69678	70141	70753	71243	71868	72290	72803	73282	73882	74365	74878	75317	75794	76353
E24	Sample X72	49396	50205	51010	51770	52655	53311	54150	54652	55412	55982	56660	57240	57961	58533	59123	59741	60340	61100	61585	62211	62960	63390	63987	64458	65266	65859	66425	67011	67475	68205	68735	69383	70017	70675	71245	71666	72263	72746	73533	73849	74479	75038	75581	76040	76546	77207	77635	78121
G01	Sample X73	52051	52345	52585	53330	54028	54564	55100	55685	56253	56867	57406	57985	58550	59215	59599	60263	60712	61190	61792	62499	62935	63436	63929	64657	65032	65429	66080	66526	67027	67663	68090	68592	69074	69641	70296	70861	71305	71794	72219	72865	73339	73823	74392	74785	75472	75847	76272	76646
G02	Sample X74	52214	52413	51927	52787	53311	53929	54258	54825	55395	55902	56357	56915	57387	57844	58294	58937	59270	59675	60369	60864	61252	61692	62159	62740	63196	63724	64113	64482	65060	65583	65979	66386	66939	67446	67980	68590	68968	69360	69787	70412	70678	71122	71768	72041	72487	72982	73301	73789
G03	Sample X75	52276	52681	52790	53329	53863	54470	54891	55478	55868	56463	56981	57455	57956	58515	58956	59537	60011	60479	61066	61554	62002	62411	62966	63525	63965	64357	64824	65322	65791	66303	66811	67304	67776	68342	68763	69434	69743	70120	70799	71198	71546	72029	72481	73033	73564	73964	74343	74814
G04	Sample X76	52019	52907	53002	53421	53984	54607	55060	55613	56082	56608	57141	57543	58123	58674	59086	59581	60033	60517	61038	61562	61996	62440	62964	63475	63967	64338	64772	65264	65734	66241	66679	67154	67642	68139	68682	69219	69529	70048	70389	70935	71312	71852	72394	72725	73107	73569	74023	74505
G05	Sample X77	53005	53489	53993	54215	55184	55821	56160	56780	57151	57872	58175	58790	59517	59885	60434	61072	61704	62159	62520	63271	63679	63996	64571	65214	65684	66047	66590	67046	67598	68040	68516	69057	69623	70077	70664	71298	71672	72127	72740	73242	73640	74118	74634	75089	75481	75986	76494	76948
G06	Sample X78	53046	53604	54028	54300	54705	55333	55891	56321	56928	57499	58068	58469	59032	59493	59858	60611	60905	61506	61892	62555	63043	63424	63972	64522	65034	65409	65838	66307	66810	67385	67759	68294	68888	69334	69870	70454	70843	71289	71819	72337	72875	73281	73774	73960	74332	74859	75375	75713
G07	Sample X79	52868	53344	53725	54195	54904	55444	56115	56581	57309	57900	58445	59000	59642	60200	60738	61381	61836	62436	63017	63637	64103	64619	65125	65767	66323	66921	67439	67878	68471	68966	69561	70096	70673	71219	71876	72561	73067	73495	74128	74737	75306	75914	76436	76867	77472	78024	78575	79115
G08	Sample X80	53640	54070	54508	54743	55405	55910	56543	57119	57593	58364	58919	59429	60071	60656	61054	61789	62210	62668	63367	63968	64421	64909	65427	65981	66608	67073	67590	68052	68681	69226	69724	70162	70811	71424	71953	72525	72986	73550	74147	74563	75132	75654	76311	76708	77227	77740	78153	78786
G09	Sample X81	53929	53989	54268	54765	55483	56111	56782	57488	58049	58926	59519	60292	60950	61797	62426	63233	63754	64361	65202	65857	66452	66940	67650	68528	69165	69693	70366	70980	71639	72334	72934	73585	74277	74997	75632	76371	77066	77706	78428	79033	79618	80273	81053	81676	82234	82791	83528	84050
G10	Sample X82	53176	53745	54293	54831	55432	56194	56881	57499	58202	59067	59623	60281	61069	61688	62300	63233	63781	64314	65155	65850	66459	67109	67792	68577	69231	69749	70511	71166	71736	72356	73028	73723	74421	75057	75705	76490	77056	77704	78396	79105	79659	80173	81037	81535	82146	82838	83416	84034
G11	Sample X83	53629	54074	54588	55100	55594	56451	57166	57859	58592	59654	60311	61072	62020	62743	63418	64478	65121	65861	66674	67462	68201	68945	69667	70596	71237	71915	72663	73476	74142	75061	75671	76475	77276	78009	78832	79618	80206	81078	81702	82494	83022	83705	84608	85262	85832	86633	87236	87903
G12	Sample X84	53510	53769	54214	54833	55541	56282	57019	57719	58406	59377	60123	60887	61652	62528	63067	64093	64726	65445	66299	67052	67722	68440	69104	70060	70744	71510	72123	72856	73593	74402	75083	75799	76533	77261	78149	78904	79535	80086	80886	81610	82371	82960	83750	84377	85033	85757	86573	87173
G13	Sample X85	52971	53141	53593	53963	54622	55514	56235	56914	57853	58628	59572	60350	61210	61992	62660	63644	64366	65093	65830	66779	67608	68281	69127	69934	70675	71479	72170	73020	73768	74571	75251	76042	76803	77609	78518	79215	79984	80590	81449	81999	82741	83539	84222	84879	85679	86306	87096	87587
G14	Sample X86	51671	52445	52980	53547	54365	55140	55943	56788	57673	58416	59328	60070	61113	61867	62602	63457	64203	65086	65803	66773	67600	68257	69028	69797	70620	71542	72078	72954	73719	74375	75221	76006	76804	77506	78381	79161	79757	80578	81367	82013	82757	83464	84099	84841	85467	86180	86972	87613
G15	Sample X87	50965	51581	52268	52918	53743	54558	55399	56249	57085	57892	58855	59609	60652	61393	62137	63080	63868	64725	65571	66360	67260	67971	68796	69548	70348	71352	71968	72599	73570	74271	75093	75860	76522	77396	78083	78873	79595	80407	81145	81705	82598	83139	84032	84623	85349	86051	86771	87396
G16	Sample X88	52074	52531	52864	53381	54084	54849	55742	56438	57289	58157	59046	59744	60852	61687	62340	63121	63844	64833	65549	66454	67204	67985	68666	69449	70445	71181	71979	72605	73429	74115	74958	75809	76576	77341	78224	78903	79593	80435	81243	81815	82563	83231	84113	84716	85398	86151	86905	87605
G17	Sample X89	51024	51624	52152	52855	53693	54539	55380	56336	57124	58128	58877	59767	60678	61538	62251	63192	63993	64824	65678	66600	67309	68087	68959	69732	70539	71258	72159	72740	73648	74388	75140	75946	76661	77391	78283	79052	79689	80436	81267	81894	82618	83325	84043	84666	85417	86068	86871	87505
G18	Sample X90	50367	50799	51275	51858	54324	54834	55389	56158	56926	57848	58555	59394	60335	61059	61711	62704	63350	64096	65025	65783	66374	67091	67864	68585	69481	70152	70822	71471	72145	72942	73579	74265	75031	75833	76539	77136	77887	78550	79221	79870	80468	81052	81818	82529	83146	83602	84446	84992
G19	Sample X91	51274	51514	51886	52511	53326	54199	55048	55837	56681	57641	58511	59286	60268	61132	61763	62793	63444	64336	65197	66210	66906	67632	68432	69275	70125	70833	71666	72213	73123	73913	74650	75414	76272	77027	77726	78319	79253	79943	80630	81289	81980	82563	83459	84100	84789	85478	86179	86845
G20	Sample X92	50725	50513	51649	52216	53021	53755	54558	55451	56237	57367	58014	58911	59800	60712	61377	62467	63161	63960	64877	65666	66385	67220	67864	68752	69582	70312	71049	71740	72524	73341	74077	74771	75632	76290	77078	77679	78487	79191	79903	80622	81175	81860	82610	83290	83920	84695	85487	85992
G21	Sample X93	50942	51370	52004	52531	53263	54226	54990	55839	56672	57641	58497	59294	60228	61085	61738	62719	63452	64223	65193	66012	66841	67444	68344	69227	70033	70691	71430	72261	73078	73540	74432	75349	76132	76796	77642	78219	79059	79822	80576	81263	81945	82517	83319	83859	84590	85249	85991	86585
G22	Sample X94	51440	51571	52105	52564	53380	54276	55132	55954	56842	57712	58572	59387	60331	61191	61902	62886	63647	64547	65389	66122	66938	67653	68400	69436	70143	70928	71690	72416	73285	73934	74710	75578	76253	77006	77860	78557	79235	80052	80719	81568	82235	82699	83495	84182	84827	85445	86150	86719
G23	Sample X95	49689	50242	50873	51714	52402	53156	53749	54394	55092	55746	56457	57075	57852	58396	58957	59535	60095	60831	61280	62074	62623	63159	63801	64337	65050	65598	66143	66698	67210	67777	68354	69030	69503	70088	70819	71250	71772	72257	72977	73432	74026	74444	75043	75534	75998	76610	77128	77475
G24	Sample X96	49937	50645	51534	52257	53074	53678	54434	54933	55656	56339	57043	57613	58454	58974	59510	60158	60846	61386	62036	62769	63384	63820	64458	64997	65738	66497	67081	67614	68176	68838	69426	70073	70541	71167	71756	72342	72887	73344	74010	74467	75027	75530	76146	76731	77120	77741	78332	78790
I01	Sample X97	54078	54538	55085	56264	57417	58528	59441	60636	61838	63041	64236	65164	66291	67350	68502	69444	70663	71593	72652	73768	74551	75498	76503	77861	78561	79572	80258	81368	82335	83208	84150	85081	86096	86987	87894	88926	89755	90588	91418	92534	93068	94183	94948	95769	96730	97427	98188	99023
I02	Sample X98	53692	53564	54835	55973	57021	58293	59295	60465	61553	62736	63960	65015	66086	67217	68284	69240	70131	71293	72322	73338	74164	75239	76130	77373	78240	79115	79907	80799	81831	82801	83639	84638	85592	86463	87370	88426	89203	89966	90825	91824	92448	93387	94275	95168	96003	96686	97482	98303
I03	Sample X99	54161	54443	55048	55890	56717	57557	58316	59061	59998	60787	61759	62322	63169	63974	64616	65394	66200	66810	67530	68311	69091	69767	70460	71265	72008	72750	73236	73993	74656	75464	76203	76919	77586	78405	79155	79828	80436	81147	81797	82587	83112	83850	84454	85267	85859	86418	86996	87631
I04	Sample X100	53375	54080	54880	55737	56483	57198	58047	58707	59533	60376	61268	61899	62706	63403	64153	64981	65611	66307	67001	67734	68368	69097	69640	70675	71119	71821	72447	73068	73875	74611	75152	75846	76646	77212	77946	78656	79368	79963	80519	81327	81759	82467	83061	83751	84260	84870	85541	86108
I05	Sample X101	54196	54680	55245	55961	56663	57367	58149	58695	59477	60196	60961	61504	62206	62845	63506	64083	64717	65426	66061	66730	67286	67886	68370	69240	69773	70365	70963	71568	72185	72786	73362	73973	74594	75386	75949	76639	77180	77737	78370	79081	79410	80138	80774	81404	81859	82437	82981	83617
I06	Sample X102	53713	54235	54916	55467	56232	56983	57734	58406	59188	59884	60687	61211	61860	62502	63224	63879	64491	65112	65746	66360	66987	67686	68367	69047	69560	70264	70626	71191	71937	72644	73148	73721	74457	75038	75830	76426	76905	77446	78073	78654	79160	79806	80394	80963	81689	81968	82523	83157
I07	Sample X103	54683	54987	55666	56308	57053	57783	58455	59094	59864	60431	61244	61670	62463	63055	63687	64321	64939	65588	66216	66949	67505	68104	68642	69440	70083	70623	71148	71762	72351	73043	73494	74201	74882	75427	76122	76847	77286	77835	78469	79199	79561	80131	80643	81306	81962	82332	82966	83413
I08	Sample X104	54752	55016	55596	56101	56890	57506	58255	58741	59362	60183	60801	61381	62041	62622	63105	63771	64279	64910	65523	66055	66511	67135	67708	68315	68846	69423	69828	70326	70896	71506	71932	72619	73221	73711	74292	74934	75464	75827	76436	76965	77492	77919	78436	79014	79483	79859	80361	80904
I09	Sample X105	55660	55925	56623	57025	57816	58563	59345	59994	60648	61614	62497	63012	63900	64667	65398	66217	66919	67734	68370	69236	69727	70481	71007	71933	72572	73281	73682	74430	75006	75760	76266	77000	77818	78532	79132	79851	80491	81070	81653	82453	82878	83554	84158	84662	85255	85836	86471	86922
I10	Sample X106	54622	55135	55838	56420	57176	58115	58846	59614	60332	61266	62163	62881	63466	64349	64998	65853	66511	67038	67974	68681	69265	69999	70591	71438	72049	72799	73343	74047	74621	75445	75890	76665	77416	78002	78662	79347	79953	80674	81253	81954	82396	83018	83643	84261	84838	85416	85945	86549
I11	Sample X107	54236	54604	55219	55993	56629	57509	58364	59086	60009	60979	61901	62677	63631	64388	65144	66053	66784	67658	68486	69266	70058	70823	71488	72455	73039	73887	74596	75258	75960	76857	77434	78209	79191	79943	80622	81495	82109	82829	83436	84298	84839	85527	86206	86905	87559	88137	88752	89507
I12	Sample X108	54513	54915	55625	56338	57011	57779	58653	59482	60306	61162	62023	62899	63661	64552	65305	66136	66805	67649	68492	69373	70068	70890	71631	72643	73134	74087	74665	75332	76192	76980	77687	78398	79286	79946	80686	81442	82272	82913	83500	84455	84947	85535	86280	86998	87568	88385	88891	89514
I13	Sample X109	53995	54044	54685	55225	55962	56667	57517	58264	59201	60072	61117	61928	62728	63510	64403	65193	65989	66940	67728	68600	69406	70137	71062	71940	72533	73588	74172	74944	75816	76690	77133	78131	78954	79697	80518	81207	82051	82802	83486	84218	84958	85679	86283	87200	87849	88520	89134	89713
I14	Sample X110	54588	55179	55774	56494	57081	57827	58704	58381	59130	59891	61009	61619	62624	63411	64257	65033	65874	66795	67521	68459	69258	69998	70767	71619	72380	73189	73870	74691	75565	76297	76956	77881	78666	79500	80225	81096	81675	82570	83260	84048	84470	85360	85859	86671	87471	88093	88857	89324
I15	Sample X111	53450	53867	54409	55269	56089	56856	57774	58483	59449	60266	61078	61934	62986	63692	64460	65274	66044	66961	67735	68622	69383	70103	70886	71752	72528	73235	74150	74716	75475	76346	77043	77960	78730	79528	80152	81074	81806	82584	83230	83962	84800	85388	86025	86896	87532	88236	88927	89527
I16	Sample X112	53176	53345	54004	54618	55330	56078	57020	57696	58757	59684	60630	61345	62303	63051	63959	64782	65673	66495	67264	68133	68866	69732	70569	71405	72149	73046	73794	74383	75298	76209	76855	77916	78596	79450	80323	81066	81736	82582	83374	84098	84793	85520	86179	87033	87757	88297	89090	89652
I17	Sample X113	53373	53706	54408	55129	55961	56762	57592	58392	59283	60125	61039	61770	62657	63494	64325	65156	65892	66692	67633	68546	69157	70026	70834	71678	72421	73217	73931	74676	75382	76312	77006	77909	78633	79535	80327	81152	81790	82614	83306	84136	84765	85471	86165	86944	87652	88309	89024	89710
I18	Sample X114	52488	52963	53841	53139	54734	55814	56753	57837	58552	59017	59956	61108	62256	63211	63762	63378	65635	66461	66701	68112	68892	69724	69632	70596	71916	72920	73786	72717	75253	76105	75620	76679	78472	79153	78681	80771	81641	82263	82307	83845	84480	85310	85764	86685	87445	87990	88742	89291
I19	Sample X115	52631	52960	53555	54334	55231	55971	56834	57588	58409	59412	60352	61014	61895	62745	63605	64464	65296	66040	66981	67843	68507	69294	70178	71116	71773	72590	73433	74112	74771	75847	76465	77315	78122	78953	79651	80520	81288	82026	82738	83624	84167	84881	85573	86266	87053	87708	88304	88942
I20	Sample X116	52332	52885	53553	54167	55070	55867	56747	57511	58469	59363	60287	61183	62063	62775	63559	64639	65402	66146	67156	68004	68674	69457	70299	71135	71926	72724	73441	74192	75025	75954	76599	77569	78426	79208	79863	80654	81352	82248	82899	83731	84227	84994	85704	86406	87157	87816	88457	89200
I21	Sample X117	51848	52321	52953	53627	54405	55315	56151	57045	57976	58871	59812	60562	61527	62257	63128	64030	64820	65709	66685	67459	68268	69075	69855	70872	71482	72503	73150	73921	74757	75472	76270	77300	78039	78833	79643	80342	81231	81993	82489	83443	84144	84740	85329	86256	86857	87554	88221	88992
I22	Sample X118	52117	52689	53486	54182	55045	55901	56804	57664	58551	59477	60504	61246	62244	62995	63813	64799	65570	66417	67283	68162	68889	69712	70454	71498	72227	73124	73807	74623	75300	76224	76907	77863	78603	79485	80269	81043	81894	82562	83353	84004	84774	85429	86090	86902	87672	88370	88786	89527
I23	Sample X119	50673	51391	51713	52581	53372	53957	54740	55241	55892	56597	57310	57742	58506	58992	59617	60181	60675	61280	61834	62452	63056	63586	64063	64748	65264	65901	66350	66933	67413	68068	68530	69136	69708	70357	70959	71476	72062	72600	73142	73686	74191	74786	75053	75769	76249	76739	77254	77650
I24	Sample X120	50799	51891	52610	53252	54054	54801	55558	56079	56896	57502	58345	58775	59493	60125	60691	61384	61858	62685	63108	63816	64428	64941	65590	66084	66781	67509	67949	68581	69179	69691	70189	71027	71601	72207	72849	73333	74007	74516	75201	75676	76151	76657	77126	77755	78325	78832	79348	79917
K01	Sample X121	55254	55565	55851	56792	57329	58000	58655	59233	59931	60610	61256	61873	62485	63137	63760	64449	64978	65625	66274	67013	67563	68067	68668	69416	70004	70623	71138	71753	72248	72992	73568	74319	74978	75468	76073	76720	77360	77912	78506	79194	79618	80098	80873	81255	81947	82432	82963	83440
K02	Sample X122	54152	54590	55038	55934	56559	57093	57828	58329	58998	59709	60195	60902	61660	62121	62695	63304	63858	64650	64960	65773	66329	66784	67306	68011	68641	69069	69749	70273	70877	71365	72062	72691	73335	73890	74394	75023	75551	76189	76716	77345	77856	78301	78905	79388	79792	80260	80909	81604
K03	Sample X123	54328	54620	54792	55548	56201	56879	57565	58158	58749	59626	60198	60806	61364	62077	62702	63229	63859	64481	65023	65674	66225	66696	67268	67942	68486	68922	69576	70169	70561	71205	71846	72483	73028	73582	74316	74915	75442	75914	76452	77077	77514	78039	78535	79162	79662	80156	80627	81210
K04	Sample X124	54754	55384	55697	56410	57135	57744	58367	58827	59572	60206	60839	61490	61946	62628	63072	63746	64277	64928	65509	65956	66574	67133	67630	68214	68773	69347	70041	70497	70835	71532	72120	72744	73319	73821	74431	74900	75600	76110	76650	77354	77733	78125	78656	79278	79653	80282	80716	81280
K05	Sample X125	54561	55348	55896	56394	56882	57435	58224	58747	59485	60084	60733	61240	61817	62360	62881	63531	63991	64686	65215	65845	66315	66919	67384	68008	68580	69206	69726	70224	70636	71220	71864	72528	73007	73550	74123	74663	75359	75732	76314	76659	77253	77849	78345	78825	79334	79788	80365	80931
K06	Sample X126	54883	55692	56172	56761	57407	58060	58662	59316	59912	60557	61188	61745	62353	62889	63448	64021	64476	65133	65606	66187	66846	67325	67959	68393	68976	69552	70152	70468	71026	71674	72183	72874	73407	73928	74415	75038	75580	75889	76665	77146	77630	78085	78701	79206	79691	80169	80379	80951
K07	Sample X127	54920	55654	56235	56846	57490	58124	58857	59446	60245	60949	61599	62137	62956	63512	64067	64656	65253	65811	66416	66965	67652	68317	68771	69334	69939	70461	71093	71533	71990	72695	73261	73912	74425	75054	75634	76212	76794	77288	77863	78233	78873	79427	79763	80434	80913	81577	82044	82639
K08	Sample X128	56532	56924	57216	58024	58748	59353	60113	60710	61451	62125	62788	63341	64033	64570	65175	65621	66326	66925	67441	68002	68602	69236	69737	70156	70869	71485	72082	72601	72892	73563	74265	74818	75426	75943	76569	77058	77657	78065	78803	79118	79687	80323	80765	81449	81819	82374	82879	83490
K09	Sample X129	55757	56559	57080	57693	58330	59242	60000	60801	61538	62383	63128	63885	64690	65469	66169	66895	67508	68326	69193	69891	70573	71317	72079	72870	73670	74216	75014	75661	76323	76979	77826	78427	79286	79950	80647	81380	82230	82656	83618	84165	84832	85512	86073	86781	87347	88038	88676	89336
K10	Sample X130	55291	55721	56266	56907	57461	58365	59193	59950	60725	61633	62340	63255	63894	64780	65527	66289	66975	67739	68616	69362	70065	70742	71484	72218	72961	73680	74372	75332	75830	76512	77160	78017	78723	79499	80271	80820	81686	82233	82932	83768	84157	85003	85616	86225	86801	87475	88084	88791
K11	Sample X131	54357	55065	55612	56345	57104	57993	58754	59634	60458	61388	62256	63114	63794	64773	65572	66432	67236	68129	69044	69758	70579	71504	72192	73096	73833	74575	75479	76160	76954	77747	78485	79323	80125	80993	81785	82672	83219	84035	84768	85668	86290	86915	87594	88433	88938	89770	90304	91216
K12	Sample X132	54588	55504	56043	56769	57544	58321	59120	59905	60606	61653	62567	63327	64110	64809	65549	66484	67202	68098	68761	69725	70489	71320	71872	72729	73439	74155	74999	75577	76351	77184	77878	78635	79423	80152	80908	81574	82383	83193	83875	84724	85263	85899	86475	87362	87900	88725	89300	89998
K13	Sample X133	55265	55631	56152	56911	57091	58042	58750	59626	60492	61362	62112	63020	63896	64541	65378	66297	66959	67969	68615	69474	70322	71269	71952	72742	73531	74244	75009	75752	76541	77375	78048	78863	79699	80505	81336	81812	82805	83316	84152	84785	85522	86165	86785	87665	88188	89061	89748	90396
K14	Sample X134	54417	54738	55052	55503	56223	56946	57818	58650	59521	60329	61289	62117	62879	63696	64493	65227	66064	66865	67680	68559	69369	70133	70889	71665	72473	73317	74049	74871	75604	76359	77133	77897	78654	79432	80343	80866	81734	82405	83191	83921	84611	85318	85821	86724	87273	88063	88714	89400
K15	Sample X135	54057	54660	55092	55725	56473	57105	58045	58777	59680	60416	61278	62207	63055	63878	64572	65425	66208	67032	67848	68714	69579	70256	71095	71639	72719	73509	74171	74947	75750	76398	77253	78077	78800	79570	80300	80998	81739	82509	83308	83872	84653	85245	85968	86768	87383	88090	88742	89499
K16	Sample X136	53036	53708	54235	54935	55646	56411	57291	58063	58937	59884	60640	61489	62486	63222	64058	64813	65572	66513	67293	68147	68837	69655	70483	71208	72043	72835	73578	74370	74999	75745	76602	77464	78214	79138	79782	80510	81232	82023	82767	83435	84143	84852	85510	86324	86924	87670	88305	89031
K17	Sample X137	52441	53322	53945	54693	55552	56437	57241	58149	58988	59924	60732	61626	62456	63341	64192	64994	65714	66646	67527	68396	69260	70041	70829	71629	72537	73226	74126	74911	75586	76347	77173	78009	78681	79649	80359	81134	81933	82639	83457	84157	84835	85693	86154	87083	87644	88278	88988	89650
K18	Sample X138	52833	53481	54054	54732	55483	56227	57065	57804	58753	59540	60380	61185	61955	62825	63512	64454	65050	65971	66747	67686	68305	69116	69984	70564	71540	72104	73024	73542	74257	75150	75812	76645	77367	78076	78897	79630	80319	81041	81836	82406	83141	83760	84501	85187	85758	86427	87139	87846
K19	Sample X139	52421	52974	53275	53842	54557	55472	56262	57298	58034	59106	59925	60767	61674	62412	63137	63928	64760	65747	66527	67479	68154	68957	69773	70376	71381	72076	73005	73611	74390	75215	75816	76785	77542	78333	78968	79803	80501	81266	81983	82668	83361	83939	84636	85242	85920	86681	87231	87963
K20	Sample X140	53647	54036	54365	54791	55630	56589	57439	58195	59014	60066	60866	61597	62617	63403	64082	65061	65746	66559	67536	68404	69116	69761	70661	71475	72248	73152	73910	74539	75441	76071	77013	77704	78618	79369	79944	80728	81612	82326	83001	83792	84544	85029	85669	86546	87165	87856	88450	89196
K21	Sample X141	52649	53466	54206	54804	55618	56414	57311	58103	58950	59787	60654	61643	62428	63068	63927	64855	65605	66404	67386	68170	68973	69652	70556	71259	72145	72920	73778	74447	75233	75917	76850	77532	78399	79260	79879	80653	81603	82017	82988	83663	84363	84969	85535	86254	86938	87694	88235	89025
K22	Sample X142	53488	53956	54299	55032	55988	56831	57782	58439	59310	60248	61247	61872	62898	63648	64428	65286	66107	66801	67735	68655	69425	70173	70850	71897	72575	73476	74030	74912	75563	76296	77161	78008	78731	79529	80305	80899	81931	82536	83296	83842	84620	85405	86017	86722	87338	88047	88777	89382
K23	Sample X143	51000	51641	52974	53777	54301	55039	55660	56246	56944	57552	58268	58846	59511	60040	60661	61275	61773	62407	63063	63646	64274	64866	65326	65880	66636	67139	67690	68316	68890	69357	70072	70584	71210	71782	72450	72835	73591	74033	74595	75027	75664	76180	76662	77258	77799	78332	78779	79284
K24	Sample X144	51477	52640	53320	53927	54627	55320	56001	56721	57440	58134	58831	59466	60118	60714	61320	61895	62459	62906	62941	64397	64885	64585	64911	65699	66840	67441	66907	68256	69100	69837	70894	71620	72006	71418	72774	73305	74527	75039	75849	76251	76717	76702	77281	78153	78878	79376	79957	80313
M01	Sample X145	56387	57222	57208	58008	58812	59345	59991	60562	61232	61896	62648	63080	63672	64404	64916	65498	66035	66614	67293	67751	68285	68875	69328	70079	70462	71039	71540	72094	72540	73219	73698	74286	74832	75397	75936	76517	76922	77499	78003	78544	78935	79392	79978	80443	80890	81311	81788	82295
M02	Sample X146	53546	54287	55093	55834	56420	57168	57768	58477	59132	59717	60292	60915	61545	62200	62724	63338	63888	64460	65080	65718	66207	66751	67242	67992	68492	68979	69550	70142	70581	71325	71768	72357	73077	73484	74059	74648	75221	75739	76312	76821	77200	77675	78320	78846	79307	79887	80294	80880
M03	Sample X147	52442	52834	53331	53989	54677	55208	55851	56454	57053	57742	58312	58818	59377	60045	60491	61095	61616	62276	62763	63293	63860	64421	65026	65538	66005	66467	66990	67549	67973	68628	69240	69738	70355	70872	71477	71975	72432	72957	73457	73944	74412	74856	75461	75992	76445	76823	77294	77866
M04	Sample X148	53195	53509	53965	54528	55271	55842	56399	56696	57279	57867	58452	58965	59613	60249	60722	61289	61851	62385	62914	63437	63955	64409	64939	65530	66103	66556	67009	67523	68066	68623	69166	69739	70380	70864	71396	71779	72358	72902	73343	73857	74389	74884	75279	75700	76287	76762	77271	77803
M05	Sample X149	52689	53044	53594	54346	55090	55562	56483	57012	57801	58454	59043	59594	60452	61008	61583	62171	62795	63391	64034	64577	65125	65670	66375	66943	67498	68056	68593	69119	69616	70240	70787	71393	72085	72668	73314	73798	74347	74895	75560	75929	76372	77000	77506	77976	78379	78931	79387	79979
M06	Sample X150	53797	54587	54943	55573	56225	56873	57553	58155	58737	59336	59791	60443	61124	61710	62219	62894	63384	64074	64690	65225	65779	66324	66909	67437	68058	68610	69161	69616	70126	70796	71321	71934	72448	73024	73631	74210	74758	75246	75758	76209	76850	77367	77739	78441	78824	79315	79808	80394
M07	Sample X151	53851	54431	54939	55645	56325	57036	57776	58359	59126	59842	60589	61094	61880	62678	63162	63823	64330	65194	65755	66415	66898	67607	68196	68960	69506	69963	70558	71066	71707	72262	72809	73603	74107	74783	75449	75980	76542	76983	77646	78131	78645	79070	79781	80333	80881	81281	81716	82327
M08	Sample X152	54413	55190	55666	56262	56975	57750	58543	59164	59910	60671	61302	61886	62560	63314	63902	64371	65102	65761	66480	67098	67501	68242	68825	69444	69953	70580	71150	71661	72082	72844	73262	73892	74456	75160	75732	76388	76938	77442	78051	78548	79054	79585	80153	80756	81198	81719	82198	82690
M09	Sample X153	54938	55653	56244	56911	57720	58530	59389	60060	60944	61600	62480	63181	63847	64804	65516	66135	66796	67607	68366	68997	69563	70185	71055	71950	72548	73135	73826	74415	75039	75775	75886	76637	77783	78531	79177	79915	80505	81198	81791	82422	82992	83612	84229	84709	85384	85991	86530	87210
M10	Sample X154	53931	54469	55446	55752	56443	57202	57952	58835	59634	60498	61384	62092	62821	63810	64553	65153	65994	66896	67660	68467	69123	69913	70673	71365	72106	72869	73573	74279	74951	75702	76309	77099	77923	78684	79433	80158	80770	81531	82133	82845	83458	84155	84886	85366	86021	86703	87172	88033
M11	Sample X155	53284	54286	54880	55449	56184	57021	57848	58677	59445	60431	61233	62008	62940	63808	64544	65413	66357	67226	68006	68893	69554	70601	71293	72229	72806	73543	74409	74985	75762	76595	77169	78075	79052	79917	80622	81390	81976	82846	83511	84337	84904	85600	86369	86920	87633	88410	88872	89545
M12	Sample X156	53203	53932	54265	55033	55900	56834	57598	58431	59285	60260	61006	61944	62819	63591	64380	65378	66056	66984	67766	68589	69498	70305	71044	71945	72650	73395	74246	74925	75691	76604	77133	78149	79005	79783	80471	81397	82109	82646	83495	84210	84822	85508	86187	87046	87608	88318	88857	89809
M13	Sample X157	53666	54241	54701	55414	56289	57107	58027	58654	59589	60474	61324	62133	62947	63733	64499	65377	66095	67048	67741	68537	69391	70130	70918	71755	72445	73093	73940	74599	75409	76182	76879	77812	78533	79314	80008	80734	81585	82114	83049	83572	84277	85056	85665	86480	86871	87586	88194	89079
M14	Sample X158	52592	52966	53387	54157	55024	55746	56629	57335	58168	59039	59709	60680	61551	62361	63094	63799	64682	65503	66271	67104	67901	68625	69559	70181	71021	71721	72474	73145	73971	74579	75406	76267	76859	77836	78367	79171	79844	80511	81409	81935	82633	83396	83847	84706	85238	85908	86486	87190
M15	Sample X159	52481	53203	53569	54315	55169	55927	56651	57405	58358	59141	59862	60644	61548	62326	63125	63841	64646	65542	66260	67064	67746	68499	69324	70027	70855	71613	72257	72989	73648	74552	75121	76024	76715	77515	78149	78935	79685	80350	81116	81664	82494	83042	83652	84404	84960	85768	86291	86963
M16	Sample X160	52794	52930	53612	54447	55263	55732	56319	57087	58162	59060	59955	60910	61830	62667	63514	64115	64935	65732	66548	67391	68032	68909	69649	70365	71100	71934	72606	73401	73967	74869	75505	76342	77069	77698	78096	78908	79813	80606	81359	81952	82454	83202	83396	84048	84832	85715	86386	87188
M17	Sample X161	51998	52481	53010	53581	54321	55185	56011	56831	57772	58730	59396	60177	61071	61945	62783	63507	64283	65193	65950	66768	67353	68147	69038	69911	70635	71342	72067	72499	73353	74252	74928	75817	76532	77206	78075	78739	79492	80220	81059	81699	82281	83031	83670	84391	84960	85661	86414	86919
M18	Sample X162	53664	54249	54454	55313	56035	56955	57697	58532	59260	60230	61002	61693	62531	63449	64228	65018	65909	66579	67452	68207	68883	69653	70478	71315	71917	72761	73458	74166	74810	75629	76300	77059	77838	78658	79337	80268	80703	81462	82091	82816	83526	84098	84776	85481	86106	86651	87270	87954
M19	Sample X163	51704	52320	52790	53492	54390	55158	56095	56930	57643	58654	59375	60196	61060	61938	62655	63580	64219	65157	65968	66837	67441	68130	68994	69776	70623	71262	72058	72652	73383	74217	74913	75658	76388	77237	77931	78771	79501	80185	80668	81639	82199	82827	83482	84189	84811	85411	86032	86732
M20	Sample X164	51897	52760	53449	53896	54706	55511	56375	57170	58117	58900	59638	60427	61206	62083	62872	63713	64543	65346	66191	66893	67655	68303	69128	69924	70721	71443	72187	72806	73600	74425	75116	75855	76648	77396	77990	78731	79560	80252	81116	81673	82365	82984	83610	84314	84978	85505	86105	86867
M21	Sample X165	51231	51832	52316	53214	54119	55117	56004	56985	58101	59125	60048	61045	62175	63112	64145	65159	66009	66989	68131	68826	69837	70721	71689	72679	73592	74605	75401	76240	77183	78003	78840	79782	80765	81790	82640	83292	84377	85228	86131	86647	87641	88347	89237	89991	90762	91704	92228	93029
M22	Sample X166	51739	52341	52731	53534	54596	55400	56271	57118	58016	58774	59564	60288	61302	61975	62703	63625	64354	65270	66089	66942	67600	68368	69203	70075	70809	71621	72209	73135	73712	74510	75246	75973	76733	77532	78275	79038	79840	80500	81244	81765	82409	83168	83856	84515	85180	85878	86348	87091
M23	Sample X167	50053	50673	51221	51956	52677	53313	53954	54535	55295	55841	56495	56898	57639	58249	58718	59287	59949	60566	61008	61791	62244	62801	63343	63905	64479	64990	65545	66086	66539	67124	67657	68364	68815	69448	69996	70585	71100	71518	72283	72631	73117	73631	74177	74733	75000	75564	76061	76619
M24	Sample X168	50711	51273	51941	52902	53674	54376	55037	55670	56370	57006	57682	58299	58991	59595	60174	60839	61520	62176	62644	63403	63936	64476	65089	65514	66316	66934	67514	67981	68487	69280	69673	70397	70994	71662	72207	72756	73288	73905	74620	74997	75393	76126	76708	77078	77635	78063	78696	79300
O01	Sample X169	56591	57489	57917	58550	59230	59902	60655	61241	62020	62766	63243	63785	64486	65111	65636	66442	66981	67713	68328	68881	69423	70021	70574	71305	71772	72271	72895	73447	74209	74682	75325	75973	76573	77178	77801	78397	78703	79456	80012	80702	81193	81583	82342	82798	83318	83786	84348	84907
O02	Sample X170	54721	55554	56335	56998	57657	58313	59110	59689	60424	61093	61617	62147	62883	63480	63922	64615	65301	65883	66410	67143	67614	68202	68764	69447	69979	70474	71139	71601	72268	72909	73425	74178	74819	75332	75863	76424	76882	77366	78088	78714	79139	79722	80199	80711	81222	81771	82317	82872
O03	Sample X171	55197	55704	55881	56701	57377	58090	58716	59408	60124	60769	61364	62030	62668	63239	63806	64439	65271	65800	66312	66934	67474	68043	68645	69165	69849	70428	70945	71516	72123	72725	73200	73991	74770	75139	75813	76425	76773	77435	78069	78618	79023	79572	80152	80683	81096	81589	82195	82857
O04	Sample X172	54801	54990	55694	56402	57000	57965	58714	59318	60086	60720	61269	62074	62674	63300	63779	64500	65152	65864	66255	67042	67485	68130	68697	69334	70014	70380	70931	71586	72213	72729	73302	74041	74714	75211	75816	76318	76673	77303	77915	78550	78967	79500	80064	80676	81058	81463	81977	82650
O05	Sample X173	55373	56009	56848	57670	58468	59100	60154	60756	61659	62378	63060	63650	64431	65051	65604	66419	67105	67802	68393	69050	69694	70246	70991	71588	72077	72718	73344	73886	74574	74994	75603	76362	77009	77610	78210	78773	79196	79830	80596	81086	81684	82074	82705	83214	83633	84312	84907	85428
O06	Sample X174	55895	56240	57177	57859	58804	59615	60486	61169	61992	62710	63385	64118	64950	65459	66129	66849	67561	68282	68808	69605	70210	70724	71423	71905	72522	73132	73636	74241	74817	75452	75984	76780	77271	77902	78542	79123	79568	80205	80859	81339	81898	82358	82994	83430	83976	84580	85092	85442
O07	Sample X175	54820	55420	56162	56884	57844	58698	59560	60353	61229	62041	62890	63732	64681	65347	66109	66891	67700	68508	69116	69845	70558	71123	71939	72502	73111	73804	74306	75062	75639	76255	76953	77632	78171	78761	79364	79974	80417	80990	81802	82161	82762	83203	83758	84317	84800	85367	85846	86436
O08	Sample X176	55463	56260	56568	57427	58392	59264	60086	60961	61856	62716	63526	64310	65267	65965	66680	67417	68241	69093	69676	70467	71067	71731	72511	73128	73885	74457	75147	75732	76386	77077	77680	78388	78889	79515	80361	80986	81369	82052	82710	83254	83699	84275	84771	85511	85951	86499	87000	87611
O09	Sample X177	54919	55884	56169	57050	58029	58928	59854	60670	61469	62488	63356	64112	65035	65843	66605	67494	68417	69232	70094	70912	71623	72502	73274	74019	74793	75411	76252	77023	77682	78546	79128	79932	80739	81402	82157	82780	83335	84096	84892	85390	86054	86789	87389	87937	88526	89258	89690	90338
O10	Sample X178	55260	55801	56320	57227	58028	59006	59847	60712	61523	62474	63286	64171	65059	65863	66653	67480	68378	69139	69959	70798	71489	72190	73010	73730	74548	75142	75963	76520	77449	78177	78862	79746	80462	81074	81798	82457	83040	83684	84505	85112	85625	86325	86907	87361	87987	88622	89162	89826
O11	Sample X179	55343	55936	56603	57394	58343	59171	60110	60826	61612	62669	63377	64194	65178	65933	66847	67704	68447	69497	70175	71040	71805	72660	73498	74196	75037	75861	76699	77337	78104	79006	79560	80620	81472	82130	82854	83564	84258	85020	85836	86496	87096	87737	88443	89031	89485	90251	91020	91745
O12	Sample X180	54695	55367	55982	56875	57717	58592	59556	60268	61193	62121	62978	63800	64759	65588	66378	67215	68153	69026	69703	70717	71363	72140	72949	73763	74595	75262	76068	76863	77577	78292	79021	79984	80678	81427	82195	82723	83489	84128	84990	85810	86196	87009	87607	88337	88905	89715	90139	90791
O13	Sample X181	55290	56020	56248	57065	57962	58832	59813	60461	61378	62264	63230	64175	65069	65796	66715	67609	68377	69355	70094	70885	71837	72473	73510	74029	75012	75790	76580	77293	78274	78881	79625	80644	81387	82050	83027	83565	84301	85060	85863	86527	87261	87947	88520	89292	89846	90590	91137	91936
O14	Sample X182	54318	54827	55086	55997	56943	57663	58610	59308	60280	61097	61967	62918	63856	64649	65562	66378	67260	68172	68938	69706	70551	71408	72196	72895	73608	74525	75346	76033	76810	77664	78285	79310	79914	80710	81478	82219	82953	83594	84472	84922	85723	86469	87121	87766	88369	89110	89801	90337
O15	Sample X183	54055	54850	55364	56272	57165	58037	59026	59683	60694	61543	62360	63292	64372	65129	65925	66771	67672	68697	69444	70314	71089	71842	72823	73454	74360	75224	76017	76763	77537	78262	79130	80184	80906	81778	82409	83303	83908	84602	85479	86066	86677	87462	88316	89000	89516	90376	90856	91693
O16	Sample X184	53845	54492	54370	55211	56066	56770	57647	58239	59320	60108	60864	61653	62623	63366	63745	63851	65451	66795	67288	68341	69250	69724	70262	71109	72292	72870	73998	74399	74904	75912	76889	77848	78533	79153	79992	80643	81398	82234	83021	83543	84264	84938	85703	86295	87010	87742	88425	89109
O17	Sample X185	52656	53210	53936	54880	55752	56671	57641	58494	59394	60292	61083	61929	63042	63854	64729	65507	66211	67305	68040	68981	69692	70524	71472	72156	73095	73826	74572	75337	76147	76857	77705	78665	79256	80092	81055	81840	82383	83234	84073	84714	85303	86092	86679	87386	88153	88859	89497	90124
O18	Sample X186	52725	53533	53675	54516	55496	56407	57222	58127	59023	59935	60768	61672	62621	63522	64280	65243	65927	66937	67705	68577	69358	70108	70934	71760	72643	73449	74295	74785	75667	76540	77300	78195	78928	79812	80510	81348	81937	82658	83664	84233	84851	85559	86294	87027	87650	88209	89043	89695
O19	Sample X187	52713	53509	53750	54600	55556	56448	57233	58159	58909	59895	60629	61596	62521	63362	64156	65062	65900	66838	67673	68474	69249	70045	70755	71686	72615	73287	74157	74875	75587	76519	77199	78065	78918	79749	80468	81184	81785	82657	83353	84134	84774	85461	86244	86894	87390	88289	89008	89637
O20	Sample X188	52536	53097	53634	54488	55392	56195	57135	57952	58827	59776	60600	61582	62409	63228	64099	65067	65891	66875	67608	68535	69271	69984	70758	71684	72441	73287	74096	74763	75469	76498	77081	78114	78958	79696	80432	81058	81860	82607	83492	84208	84668	85496	86121	86836	87474	88284	88824	89587
O21	Sample X189	51675	52150	53127	53946	54827	55709	56602	57359	58274	59195	60100	60960	61962	62608	63614	64489	65239	66193	66919	67915	68675	69405	70263	71073	71869	72691	73464	74189	74964	75762	76635	77538	78237	79082	79851	80508	81206	81913	82687	83444	84089	84742	85423	86059	86648	87480	88096	88760
O22	Sample X190	52584	53201	53543	54477	55422	56281	57222	58137	59143	59927	60975	61853	62778	63564	64422	65371	66138	67201	67871	68843	69698	70375	71292	72143	72971	73725	74523	75352	75984	76890	77571	78705	79370	80337	81026	81778	82547	83281	84065	84794	85434	86131	86873	87694	88342	88994	89639	90325
O23	Sample X191	50907	51442	52237	52974	53675	54308	55057	55667	56351	57008	57577	58121	58976	59408	60013	60511	61316	61810	62311	63003	63621	64001	64569	65120	65870	66370	66989	67411	67905	68450	69080	69842	70246	70868	71539	72054	72624	73088	73934	74293	74861	75343	75872	76373	76675	77292	77896	78318
O24	Sample X192	51134	51975	52919	53599	54367	55057	55774	56294	57115	57812	58546	59062	59916	60418	61015	61550	62228	63013	63497	64102	64696	65159	65819	66200	67052	67741	68321	68770	69187	70021	70471	71339	71784	72474	72953	73578	73937	74626	75410	75822	76215	76763	77407	77927	78180	78851	79328	79971
4,8,12,13,14,15
Well Row	Well Col	Content	Raw Data (540/590)	Raw Data (540/590)	Raw Data (540/590)	Raw Data (540/590)	Raw Data (540/590)	Raw Data (540/590)	Raw Data (540/590)	Raw Data (540/590)	Raw Data (540/590)	Raw Data (540/590)	Raw Data (540/590)	Raw Data (540/590)	Raw Data (540/590)	Raw Data (540/590)	Raw Data (540/590)	Raw Data (540/590)	Raw Data (540/590)	Raw Data (540/590)	Raw Data (540/590)	Raw Data (540/590)	Raw Data (540/590)	Raw Data (540/590)	Raw Data (540/590)	Raw Data (540/590)	Raw Data (540/590)	Raw Data (540/590)	Raw Data (540/590)	Raw Data (540/590)	Raw Data (540/590)	Raw Data (540/590)	Raw Data (540/590)	Raw Data (540/590)	Raw Data (540/590)	Raw Data (540/590)	Raw Data (540/590)	Raw Data (540/590)	Raw Data (540/590)	Raw Data (540/590)	Raw Data (540/590)	Raw Data (540/590)
		Time [s]	0	162	324	486	648	810	972	1134	1296	1458	1620	1782	1944	2106	2268	2430	2592	2754	2916	3078	3240	3402	3564	3726	3888	4050	4212	4374	4536	4698	4860	5022	5184	5346	5508	5670	5832	5994	6156	6318
A	1	1	29193	29392	30513	31953	33440	35014	36631	38156	39691	41271	42848	44356	45849	47328	48842	50220	51767	52941	54319	55663	56988	58183	59453	60623	61901	62906	64094	65173	66219	67244	68196	69250	70094	70987	71951	72814	73722	74528	75232	75750
B	1	2	25676	26117	27101	28244	29524	30828	32193	33579	34922	36284	37610	38927	40200	41538	42720	44051	45177	46441	47581	48778	49863	50946	52005	53013	54213	55028	55938	56906	57762	58620	59473	60416	61067	61851	62583	63367	63830	64461	65080	65696
A	3	3	24591	24316	25143	26009	26927	28017	29039	30051	31022	31992	33013	33931	34871	35819	36671	37597	38516	39390	40206	41066	41867	42687	43466	44157	45012	45709	46454	47182	47930	48604	49261	49918	50576	51213	51885	52544	53097	53721	54301	54810
B	3	4	21886	22176	22909	23601	24383	25287	26164	27062	27955	28860	29704	30512	31352	32133	32975	33843	34611	35409	36104	36937	37636	38326	39023	39664	40512	41064	41737	42394	42980	43625	44196	44844	45443	45996	46637	47201	47576	48168	48729	49166
A	5	5	18485	18342	18850	19370	22097	22252	22560	23205	23835	24476	25171	25723	26351	26931	27515	28101	28639	29163	29713	30214	30676	31133	31585	31995	32514	32851	33296	33634	34100	34456	34782	35167	35445	35792	36166	36473	36722	36998	37275	37597
B	5	6	17875	18085	18583	19098	19594	20180	20783	21389	22003	22622	23156	23752	24261	24819	25368	25836	26371	26884	27375	27813	28232	28673	29102	29477	29942	30324	30733	31014	31386	31698	32069	32446	32680	33025	33407	33668	33944	34217	34443	34715
A	7	7	17070	16690	17087	17427	17825	18256	18722	19160	19599	20059	20481	20877	21312	21684	22110	22475	22854	23209	23543	23847	24180	24465	24749	25032	25283	25536	25819	26019	26257	26505	26650	26873	27050	27220	27439	27631	27757	27910	28036	28196
B	7	8	15961	15809	16043	16311	16680	17023	17453	17866	18260	18679	19101	19459	19814	20173	20551	20907	21213	21546	21848	22204	22458	22732	22999	23296	23609	23743	24009	24170	24400	24622	24843	25022	25182	25355	25569	25716	25826	25988	26103	26244
A	9	9	15154	14996	15255	15529	15810	16143	16487	16778	17149	17514	17860	18233	18570	18936	19282	19553	19941	20256	20560	20901	21192	21483	21764	22045	22365	22637	22924	23155	23413	23681	23887	24155	24394	24606	24813	25081	25268	25513	25711	25902
B	9	10	14481	14508	14678	14888	15129	15381	15700	16027	16376	16708	17037	17360	17691	18010	18350	18659	18958	19273	19570	19865	20149	20459	20724	20956	21274	21506	21784	22018	22235	22491	22699	22979	23197	23417	23626	23870	24072	24280	24465	24680
A	11	11	15228	14565	14717	14864	15101	15393	15693	16003	16307	16654	16988	17311	17650	18035	18360	18704	19057	19363	19743	20047	20367	20675	20976	21262	21610	21824	22126	22387	22679	22959	23137	23416	23656	23889	24150	24387	24552	24756	24955	25121
B	11	12	14042	13922	14100	14289	14493	14740	15013	15360	15634	15999	16308	16652	16986	17333	17720	18043	18434	18746	19081	19451	19747	20030	20342	20677	20985	21278	21575	21846	22078	22339	22629	22914	23107	23358	23665	23868	24115	24299	24499	24728
A	13	13	14896	14228	14335	14518	14717	14967	15262	15513	15843	16169	16507	16806	17174	17505	17833	18151	18487	18812	19136	19405	19745	19988	20272	20508	20864	21036	21294	21551	21823	22016	22246	22423	22636	22809	23042	23233	23389	23537	23752	23909
B	13	14	13832	13725	13894	14053	14268	14489	14765	15050	15354	15697	15998	16320	16640	16984	17325	17667	18017	18334	18648	18960	19254	19549	19831	20111	20418	20655	20930	21117	21380	21645	21870	22129	22339	22517	22825	22994	23153	23309	23542	23688
A	15	15	14198	13727	13856	14002	14224	14459	14729	14972	15276	15593	15902	16198	16520	16864	17192	17490	17765	18105	18388	18655	18930	19188	19433	19672	19973	20168	20365	20551	20790	21016	21188	21368	21541	21672	21890	22061	22202	22337	22453	22623
B	15	16	13488	13484	13672	13838	14033	14238	14513	14795	15092	15434	15780	16100	16445	16787	17128	17474	17820	18163	18441	18792	19078	19377	19655	19933	20231	20451	20728	20956	21187	21413	21620	21876	22080	22255	22485	22678	22806	22992	23142	23297
A	17	17	16416	16173	16287	16422	16633	16853	17003	17325	17581	17826	18132	18395	18648	18959	19196	19486	19763	20001	20240	20536	20700	20949	21176	21363	21567	21770	21957	22159	22332	22484	22626	22834	22951	23131	23248	23434	23552	23663	23817	23874
B	17	18	15795	15652	15831	15968	16146	16392	16614	16917	17198	17523	17849	18185	18472	18822	19157	19507	19811	20134	20417	20722	21022	21275	21518	21796	22129	22333	22605	22826	23058	23281	23474	23704	23918	24115	24311	24563	24670	24892	24991	25181
A	19	19	16744	16606	16743	16842	17008	17160	17358	17492	17786	17980	18196	18412	18636	18847	19061	19262	19503	19673	19872	20051	20258	20433	20606	20742	20940	21094	21203	21342	21517	21612	21770	21892	21999	22122	22212	22383	22481	22561	22665	22716
B	19	20	16093	16138	16325	16441	16657	16896	17120	17435	17726	18064	18378	18733	19046	19409	19724	20080	20411	20753	21103	21409	21697	21980	22260	22529	22842	23092	23326	23575	23792	24035	24246	24500	24654	24886	25096	25327	25480	25663	25848	26016
A	21	21	16571	16717	16854	16979	17029	17114	17152	17205	17268	17370	17405	17475	17561	17601	17667	17738	17803	17851	17866	17927	17987	18022	18077	18102	18172	18176	18220	18210	18240	18243	18271	18318	18303	18288	18265	18314	18314	18292	18266	18216
B	21	22	17222	17149	17333	17474	17679	17958	18306	18624	19019	19431	19775	20196	20594	21055	21500	21923	22354	22842	23190	23585	23946	24334	24664	25047	25440	25679	26048	26355	26614	26941	27237	27525	27792	28046	28290	28612	28778	29002	29225	29432
A	23	23	29964	29596	29692	29792	29882	30016	30148	30224	30384	30513	30640	30786	30932	31066	31225	31304	31496	31558	31716	31829	31926	32048	32152	32204	32380	32405	32496	32656	32738	32803	32905	32984	33103	33119	33217	33335	33383	33443	33469	33543
B	23	24	26594	26820	26997	27086	27151	27285	27416	27523	27693	27831	27947	28063	28230	28380	28533	28667	28778	28923	28984	29119	29279	29352	29452	29573	29723	29770	29838	29939	30098	30132	30253	30389	30450	30481	30568	30702	30713	30809	30910	30946
C	1	25	18371	18092	18167	18293	18412	18590	18753	18926	19103	19273	19489	19638	19802	19964	20162	20343	20519	20696	20875	21088	21250	21415	21611	21750	21957	22104	22293	22437	22620	22794	22962	23167	23294	23451	23624	23842	23910	24079	24193	24325
D	1	26	18255	17735	17846	17947	18094	18250	18434	18608	18753	18950	19145	19272	19499	19634	19846	20013	20204	20404	20543	20737	20954	21106	21278	21427	21643	21783	21960	22155	22349	22461	22645	22827	22955	23114	23276	23467	23565	23737	23890	24025
C	3	27	17519	17440	17707	17844	18060	18340	18244	18676	18967	18969	19326	19389	19684	19939	20278	20461	20669	20793	21023	21185	21466	21641	21848	22060	22320	22443	22708	22983	23086	23274	23461	23684	23841	24279	24287	24685	24612	24935	25225	25427
D	3	28	17456	17381	17505	17645	17792	17985	18227	18411	18598	18798	19025	19212	19422	19644	19853	20113	20326	20497	20725	20904	21139	21356	21538	21716	21938	22152	22331	22585	22766	22926	23139	23407	23528	23747	23956	24166	24373	24527	24718	24900
C	5	29	15455	15486	15649	15780	15945	16049	16241	16392	16620	16892	17057	17206	17418	17624	17785	18014	18233	18474	18573	18862	18899	19214	19373	19490	19772	19941	20054	20279	20506	20560	20802	21057	21069	21281	21434	21647	21854	22030	22253	22338
D	5	30	15478	15354	15496	15607	15812	15981	16192	16394	16574	16815	16962	17162	17382	17595	17782	18021	18214	18366	18574	18746	18931	19102	19301	19471	19649	19799	19961	20173	20312	20500	20677	20852	20999	21176	21357	21519	21629	21777	21942	22114
C	7	31	14554	14456	14649	14753	14931	15091	15306	15513	15721	15939	16151	16339	16546	16735	16967	17171	17347	17566	17738	17935	18058	18253	18400	18565	18775	18924	19058	19214	19370	19502	19636	19833	19970	20109	20272	20428	20530	20656	20770	20877
D	7	32	14837	14454	14555	14689	14839	15051	15237	15518	15710	15921	16153	16343	16600	16783	17001	17223	17430	17601	17810	18018	18183	18342	18533	18679	18877	19022	19212	19358	19526	19663	19830	20015	20131	20263	20494	20618	20708	20846	20940	21135
C	9	33	13896	14049	14210	14363	14547	14761	15020	15263	15542	15817	16083	16355	16620	16908	17195	17434	17701	17969	18199	18426	18680	18888	19094	19273	19553	19698	19921	20102	20272	20450	20622	20834	21014	21150	21317	21497	21644	21778	21908	22046
D	9	34	14159	13972	14076	14214	14417	14630	14890	15147	15422	15717	16014	16279	16561	16881	17144	17425	17720	17960	18260	18492	18742	18980	19149	19393	19638	19800	20023	20246	20423	20615	20796	20992	21139	21292	21459	21643	21779	21952	22047	22225
C	11	35	13666	13742	13938	14067	14242	14510	14781	15102	15380	15738	16038	16377	16682	17027	17396	17715	18038	18335	18652	18962	19213	19508	19814	20036	20344	20583	20827	21039	21297	21505	21710	21969	22148	22386	22619	22795	22954	23111	23297	23475
D	11	36	14329	14009	14159	14267	14468	14733	15043	15323	15624	15944	16272	16589	16932	17266	17611	17929	18281	18590	18911	19214	19525	19795	20084	20378	20630	20859	21137	21369	21644	21848	22080	22343	22511	22717	22997	23160	23313	23517	23677	23882
C	13	37	13425	13534	13719	13853	14076	14271	14558	14835	15159	15454	15766	16077	16404	16728	17075	17403	17731	18042	18384	18691	18951	19222	19511	19786	20059	20310	20550	20794	21043	21245	21461	21736	21913	22142	22345	22537	22712	22868	23059	23211
D	13	38	13968	13582	13698	13871	14051	14305	14598	14871	15195	15532	15851	16166	16516	16852	17184	17548	17918	18216	18567	18900	19208	19482	19787	20060	20313	20577	20854	21077	21374	21582	21807	22064	22254	22480	22751	22919	23085	23250	23478	23599
C	15	39	12602	12731	12847	12968	13172	13380	13675	13970	14271	14604	14910	15250	15575	15914	16291	16654	16983	17286	17630	17945	18249	18564	18846	19117	19434	19668	19911	20167	20436	20653	20883	21120	21315	21514	21748	21969	22117	22251	22431	22627
D	15	40	12577	12419	12528	12653	12855	13048	13317	13622	13890	14200	14532	14826	15188	15504	15812	16167	16502	16818	17154	17442	17742	18038	18320	18538	18842	19098	19320	19532	19832	20023	20221	20473	20631	20880	21100	21253	21397	21578	21697	21885
C	17	41	14575	14684	14859	14974	15174	15434	15678	15969	16339	16631	16932	17292	17600	17951	18310	18661	19007	19353	19685	19979	20272	20558	20850	21126	21434	21676	21923	22169	22426	22645	22842	23129	23287	23547	23728	23984	24120	24316	24483	24670
D	17	42	14418	14457	14558	14695	14874	15131	15407	15677	15970	16289	16604	16890	17217	17570	17933	18274	18587	18907	19239	19546	19814	20102	20388	20651	20950	21160	21427	21694	21905	22108	22334	22586	22772	22944	23155	23415	23551	23718	23899	24090
C	19	43	15129	15115	15233	15418	15593	15832	16146	16438	16783	17094	17441	17811	18129	18467	18890	19246	19594	19959	20301	20626	20924	21218	21509	21812	22152	22397	22667	22916	23171	23378	23644	23943	24121	24344	24546	24814	24988	25142	25350	25503
D	19	44	15145	14951	15119	15179	15402	15645	15909	16170	16464	16786	17050	17441	17715	18026	18376	18692	19055	19372	19671	20004	20275	20521	20739	21015	21353	21584	21766	22075	22271	22469	22701	22984	23110	23319	23549	23767	23886	24022	24227	24416
C	21	45	15906	15933	16060	16221	16456	16748	17071	17419	17791	18208	18579	18945	19385	19859	20294	20740	21168	21579	22008	22403	22763	23109	23491	23812	24189	24516	24841	25125	25465	25737	26031	26329	26561	26859	27113	27387	27587	27800	28038	28235
D	21	46	19144	18931	19127	18950	19003	19039	19052	19064	19092	19154	19201	19235	19262	19345	19397	19428	19473	19512	19534	19585	19552	19552	19566	19574	19615	19584	19628	19570	19632	19645	19609	19709	19650	19678	19642	19716	19691	19688	19680	19665
C	23	47	27040	26766	26882	26926	27089	27137	27335	27460	27544	27740	27850	28011	28139	28266	28444	28610	28754	28875	29010	29095	29236	29277	29472	29545	29709	29823	29903	29987	30081	30204	30326	30471	30527	30654	30697	30845	30893	31021	31046	31140
D	23	48	29211	28925	29095	29159	29278	29420	29627	29749	29913	30049	30177	30274	30472	30635	30808	30980	31129	31264	31437	31616	31683	31797	31952	32120	32183	32325	32469	32557	32693	32800	32931	33094	33178	33307	33438	33588	33659	33710	33856	33946
E	1	49	14457	14603	14652	14683	14794	14886	14949	15084	15164	15252	15366	15467	15552	15652	15721	15847	15920	16030	16117	16220	16281	16372	16439	16502	16621	16649	16768	16792	16866	16936	17000	17081	17097	17156	17241	17306	17327	17329	17372	17416
F	1	50	14946	14486	14478	14595	14691	14768	14870	14955	15071	15156	15279	15350	15488	15567	15639	15746	15835	15953	15997	16079	16242	16265	16347	16445	16531	16617	16637	16724	16803	16854	16905	17037	17076	17067	17123	17244	17253	17243	17267	17314
E	3	51	15495	15429	15444	15657	15540	15517	15754	15886	15949	15879	16209	16384	16471	16641	16562	16599	16635	16784	16826	16997	17215	17203	17486	17380	18155	17770	17797	17858	18073	18246	18225	18974	18457	18642	18621	18976	18922	18968	19072	19190
F	3	52	14566	14563	14617	14706	14791	14929	14999	15135	15248	15373	15482	15583	15696	15793	15902	16059	16137	16237	16372	16473	16575	16709	16806	16910	17029	17097	17211	17306	17429	17513	17590	17720	17780	17898	18021	18083	18154	18259	18340	18434
E	5	53	13990	14041	14144	14234	14333	14422	14545	14670	14776	14917	15026	15139	15267	15375	15473	15610	15712	15834	15936	16044	16159	16265	16373	16444	16562	16685	16772	16850	16965	17079	17173	17268	17318	17436	17565	17643	17719	17784	17884	17973
F	5	54	13776	13786	13882	13948	14043	14182	14269	14418	14509	14660	14759	14907	15013	15149	15248	15393	15518	15625	15763	15863	15984	16104	16193	16294	16432	16543	16628	16750	16865	16970	17081	17196	17283	17378	17527	17615	17730	17816	17884	17995
E	7	55	13630	13587	13729	13777	13910	14023	14179	14334	14453	14597	14727	14877	15022	15157	15291	15445	15566	15693	15800	15936	16078	16198	16322	16431	16598	16695	16814	16926	17058	17185	17299	17443	17511	17644	17792	17911	17974	18107	18194	18316
F	7	56	13621	13578	13655	13739	13875	14037	14153	14319	14443	14617	14782	14937	15084	15251	15394	15556	15726	15851	16022	16159	16282	16440	16562	16699	16864	16970	17109	17246	17387	17507	17611	17798	17892	18006	18188	18304	18416	18504	18645	18761
E	9	57	13539	13537	13651	13777	13910	14112	14292	14491	14692	14922	15134	15364	15567	15826	16033	16217	16454	16669	16856	17048	17248	17485	17652	17820	18042	18195	18366	18558	18722	18893	19051	19230	19343	19537	19702	19912	20013	20172	20293	20483
F	9	58	13482	13504	13610	13746	13910	14114	14285	14497	14736	14952	15205	15425	15672	15920	16142	16385	16595	16847	17011	17265	17480	17691	17881	18068	18324	18497	18657	18828	19057	19231	19394	19592	19706	19881	20076	20249	20345	20551	20706	20830
E	11	59	13624	13594	13732	13860	14060	14274	14547	14790	15042	15375	15650	15956	16273	16545	16865	17141	17473	17728	18036	18299	18610	18901	19155	19378	19679	19896	20130	20392	20641	20857	21084	21315	21478	21726	21957	22166	22328	22530	22725	22887
F	11	60	13510	13388	13509	13657	13825	14090	14313	14579	14832	15153	15401	15687	16002	16296	16638	16902	17198	17485	17766	18036	18321	18621	18841	19098	19376	19580	19832	20085	20335	20502	20725	20985	21172	21347	21581	21786	21934	22134	22308	22502
E	13	61	13044	13116	13241	13357	13548	13768	13995	14278	14546	14838	15137	15425	15768	16062	16374	16664	16995	17302	17602	17858	18160	18440	18738	19000	19234	19466	19731	19966	20241	20432	20659	20914	21038	21298	21523	21719	21853	22059	22235	22438
F	13	62	13003	12948	13041	13193	13369	13633	13862	14127	14407	14706	14990	15319	15623	15939	16255	16540	16860	17185	17496	17771	18057	18341	18598	18866	19129	19392	19647	19867	20116	20344	20562	20842	20995	21209	21422	21623	21789	21966	22150	22307
E	15	63	12190	12175	12283	12404	12587	12820	13073	13348	13629	13905	14265	14579	14902	15248	15590	15928	16247	16575	16934	17222	17568	17864	18158	18402	18708	18978	19238	19514	19720	19993	20205	20452	20623	20852	21087	21296	21441	21630	21802	21976
F	15	64	11981	11861	11934	12089	12269	12488	12758	13031	13298	13614	13929	14226	14577	14927	15219	15555	15916	16231	16565	16879	17176	17487	17771	18022	18338	18581	18836	19108	19376	19533	19778	20045	20226	20413	20664	20881	20984	21164	21321	21551
E	17	65	14257	14235	14393	14472	14686	14908	15163	15459	15764	16065	16382	16709	17029	17387	17715	18054	18368	18706	19018	19323	19598	19960	20219	20489	20789	21033	21293	21538	21801	22025	22260	22506	22702	22946	23142	23386	23544	23745	23899	24104
F	17	66	14052	14011	14136	14299	14510	14728	14979	15286	15585	15884	16211	16568	16890	17243	17584	17909	18253	18607	18910	19235	19536	19846	20110	20418	20698	20946	21221	21456	21715	21942	22210	22464	22654	22837	23115	23319	23455	23664	23815	24022
E	19	67	14650	14650	14788	14929	15131	15375	15624	15948	16235	16567	16844	17229	17532	17906	18300	18630	18958	19298	19649	19970	20284	20599	20889	21126	21481	21759	21997	22238	22522	22744	22984	23276	23443	23672	23896	24159	24269	24486	24718	24845
F	19	68	14461	14243	14379	14551	14741	15007	15272	15547	15881	16216	16548	16912	17229	17611	17967	18314	18667	19011	19327	19649	19980	20264	20569	20865	21197	21417	21677	21973	22225	22446	22678	22959	23162	23384	23615	23851	23967	24195	24349	24526
E	21	69	15343	15230	15355	15505	15679	15929	16171	16441	16710	17009	17334	17620	17944	18272	18639	18944	19259	19567	19849	20149	20437	20733	21002	21255	21543	21794	21994	22234	22489	22738	22859	23168	23342	23513	23737	23928	24060	24215	24430	24583
F	21	70	15236	15075	15197	15370	15592	15857	16147	16438	16802	17153	17489	17869	18245	18625	19043	19428	19807	20183	20531	20891	21245	21590	21891	22233	22536	22845	23117	23401	23684	23907	24223	24471	24666	24895	25139	25413	25569	25789	25964	26161
E	23	71	25182	24982	25075	25166	25275	25403	25552	25624	25767	25884	26051	26156	26359	26450	26580	26715	26858	26984	27130	27198	27372	27460	27545	27643	27781	27917	28006	28102	28226	28282	28404	28541	28629	28696	28798	28925	28981	29031	29112	29185
F	23	72	24807	24667	24777	24861	24979	25142	25224	25336	25498	25619	25775	25844	26039	26160	26314	26418	26628	26739	26892	26952	27095	27201	27278	27425	27547	27667	27736	27865	27990	28050	28138	28298	28358	28478	28538	28661	28687	28804	28824	28922
G	1	73	19796	19601	19754	19938	20167	20406	20650	20919	21245	21488	21811	22057	22342	22620	22880	23138	23405	23665	23904	24115	24358	24594	24765	24968	25177	25350	25482	25682	25825	25985	26140	26307	26378	26501	26648	26768	26810	26886	26977	27074
H	1	74	16122	16276	16397	16543	16777	17021	17273	17561	17830	18091	18386	18676	18917	19217	19464	19712	19996	20249	20446	20668	20897	21094	21279	21472	21651	21814	21995	22149	22269	22419	22556	22722	22784	22837	22945	23110	23128	23212	23243	23283
G	3	75	18153	18246	18395	18554	18812	19075	19384	19699	20048	20387	20767	21158	21542	21930	22304	22700	23049	23463	23804	24173	24511	24863	25212	25514	25832	26114	26429	26719	27005	27294	27523	27828	28067	28292	28589	28846	29019	29275	29469	29675
H	3	76	15891	16057	16224	16423	16658	16932	17208	17561	17930	18272	18672	18989	19363	19762	20160	20570	20892	21301	21688	22033	22368	22693	23010	23336	23611	23954	24296	24549	24816	25112	25361	25657	25872	26127	26445	26676	26825	27075	27281	27526
G	5	77	16922	16954	17094	17248	17475	17716	17952	18298	18600	18941	19348	19638	20033	20389	20754	21122	21514	21895	22227	22578	22950	23289	23622	23918	24235	24537	24831	25125	25391	25652	25956	26231	26466	26724	26976	27241	27453	27688	27855	28093
H	5	78	14218	14347	14506	14663	14904	15143	15420	15766	16084	16418	16783	17142	17530	17885	18261	18664	19000	19381	19716	20053	20420	20745	21079	21388	21710	22036	22297	22582	22874	23141	23419	23685	23926	24194	24476	24681	24936	25147	25325	25569
G	7	79	15838	15860	16003	16136	16337	16571	16844	17126	17461	17783	18111	18413	18771	19138	19484	19832	20193	20528	20888	21202	21508	21868	22158	22469	22740	23016	23279	23597	23861	24138	24348	24620	24829	25089	25343	25555	25725	25982	26153	26364
H	7	80	13901	13702	13840	14006	14189	14451	14723	15042	15358	15689	16043	16395	16723	17081	17443	17834	18189	18526	18875	19201	19512	19874	20190	20471	20797	21036	21344	21657	21915	22164	22443	22745	22956	23172	23436	23703	23904	24096	24297	24519
G	9	81	15805	15800	15894	16016	16219	16480	16761	17030	17345	17678	18008	18389	18721	19092	19468	19781	20166	20531	20866	21225	21566	21889	22206	22533	22871	23113	23389	23698	23965	24240	24539	24814	24979	25270	25466	25765	25962	26172	26379	26582
H	9	82	13526	13427	13544	13715	13924	14155	14435	14765	15086	15390	15739	16088	16438	16826	17198	17522	17886	18244	18612	18953	19277	19598	19912	20217	20547	20830	21117	21361	21660	21936	22146	22463	22692	22931	23154	23446	23633	23821	24064	24276
G	11	83	15623	15672	15802	15975	16157	16402	16668	16966	17283	17615	17955	18302	18654	19016	19353	19697	20079	20411	20791	21153	21470	21780	22106	22439	22692	23010	23271	23582	23875	24093	24374	24642	24853	25129	25332	25595	25788	25980	26246	26390
H	11	84	13493	13386	13538	13709	13900	14146	14446	14766	15053	15428	15767	16123	16470	16833	17175	17554	17930	18284	18642	18974	19329	19633	19972	20303	20602	20877	21164	21409	21719	21996	22248	22578	22734	23041	23312	23519	23697	23934	24146	24341
G	13	85	5393	5425	5494	5569	5689	5846	6015	6214	6408	6632	6880	7094	7362	7610	7880	8164	8465	8743	9019	9286	9572	9843	10106	10346	10610	10830	11064	11316	11489	11720	11882	12105	12231	12392	12560	12711	12782	12896	12998	13083
H	13	86	13123	13051	13198	13331	13535	13750	14016	14333	14607	14903	15232	15538	15894	16249	16579	16933	17250	17586	17952	18219	18559	18867	19181	19481	19749	20014	20272	20570	20798	21027	21313	21546	21769	22022	22291	22472	22669	22816	23057	23261
G	15	87	12120	12174	12263	12394	12576	12787	12996	13282	13533	13837	14111	14434	14753	15087	15389	15735	16062	16410	16728	17058	17351	17644	17931	18215	18525	18756	19034	19326	19570	19763	20014	20259	20433	20646	20897	21087	21255	21440	21573	21774
H	15	88	11617	11607	11763	11863	12067	12290	12553	12866	13137	13455	13773	14101	14461	14788	15125	15510	15845	16175	16522	16856	17167	17458	17779	18071	18342	18627	18902	19138	19374	19649	19854	20096	20334	20530	20804	20985	21115	21328	21488	21660
G	17	89	14026	14075	14191	14286	14458	14696	14918	15194	15471	15756	16041	16325	16617	16946	17261	17572	17889	18235	18531	18809	19085	19388	19664	19880	20199	20415	20638	20918	21123	21350	21592	21842	21984	22218	22371	22617	22773	22912	23089	23265
H	17	90	13852	13832	13956	14112	14319	14531	14762	15083	15343	15655	15993	16279	16625	16968	17331	17660	17977	18327	18656	18957	19260	19581	19861	20129	20424	20679	20938	21214	21454	21665	21961	22181	22395	22595	22828	23077	23212	23432	23613	23780
G	19	91	17502	17743	18161	18573	19035	19355	19921	20533	21001	21598	22043	22611	23186	23643	24300	24843	25387	25823	26412	26950	27420	27878	28370	28828	29382	29719	30108	30562	30998	31390	31733	32344	32596	32879	33299	33881	33992	34202	34617	34909
H	19	92	15063	14959	15133	15257	15469	15714	16032	16347	16638	16961	17296	17652	18052	18402	18768	19124	19516	19879	20238	20577	20900	21214	21528	21825	22163	22426	22708	23015	23272	23538	23798	24081	24292	24536	24821	25061	25182	25426	25632	25829
G	21	93	15189	15182	15327	15447	15661	15863	16143	16401	16696	17033	17329	17658	18036	18363	18709	19058	19419	19731	20083	20381	20675	20995	21310	21569	21863	22109	22366	22611	22903	23088	23375	23623	23791	24006	24218	24451	24624	24812	24970	25121
H	21	94	15811	15690	15856	16014	16234	16545	16848	17238	17554	17983	18327	18780	19209	19649	20075	20514	20976	21374	21812	22221	22606	22970	23364	23766	24112	24442	24768	25077	25405	25711	26030	26383	26660	26901	27209	27502	27739	27951	28210	28464
G	23	95	24312	24376	24438	24511	24610	24702	24791	24937	25017	25092	25270	25334	25455	25569	25678	25762	25911	25988	26099	26185	26270	26394	26456	26559	26643	26693	26774	26875	26946	27033	27119	27216	27251	27334	27410	27494	27535	27583	27643	27716
H	23	96	24878	24714	24840	24896	24978	25151	25288	25400	25514	25655	25836	25941	26044	26219	26344	26534	26609	26747	26897	27000	27111	27223	27333	27454	27569	27707	27780	27874	27986	28078	28233	28345	28395	28485	28618	28716	28778	28843	28922	29040
I	1	97	16322	16258	16348	16467	16630	16834	16997	17179	17370	17575	17781	17962	18157	18338	18521	18690	18837	19013	19177	19298	19449	19542	19686	19762	19876	19977	20077	20145	20227	20310	20398	20471	20505	20537	20590	20653	20691	20714	20682	20697
J	1	98	15493	15481	15554	15692	15860	15998	16157	16301	16481	16653	16828	16994	17158	17322	17466	17589	17705	17841	18001	18086	18183	18325	18334	18463	18561	18588	18685	18756	18796	18848	18908	18915	18988	18985	19037	19059	19010	19023	19015	19031
I	3	99	15460	15652	15783	15959	16124	16367	16627	16905	17179	17454	17756	18065	18418	18669	19019	19316	19599	19929	20210	20479	20718	21036	21251	21485	21742	22014	22212	22456	22670	22879	23102	23295	23490	23691	23903	24068	24214	24376	24549	24720
J	3	100	15517	15688	15808	15957	16170	16444	16671	16963	17265	17542	17883	18163	18500	18794	19126	19459	19395	19084	19146	19826	20344	20248	21031	20833	21468	21292	22086	21722	22856	22037	22136	23210	23611	22884	22901	23980	23216	24641	24764	23878
I	5	101	14119	14243	14361	14510	14722	14959	15225	15545	15816	16153	16460	16785	17145	17492	17816	18158	18476	18790	19166	19462	19764	20066	20336	20665	20917	21222	21445	21721	21984	22219	22440	22686	22917	23149	23378	23571	23777	23936	24144	24338
J	5	102	14186	14263	14398	14561	14768	15012	15277	15601	15877	16184	16536	16815	17207	17502	17880	18212	18551	18863	19195	19505	19821	20097	20376	20656	20945	21184	21481	21699	21960	22210	22412	22661	22912	23100	23352	23520	23684	23922	24062	24248
I	7	103	13641	13544	13687	13841	14013	14246	14502	14813	15097	15461	15763	16081	16411	16763	17128	17468	17817	18152	18474	18811	19124	19415	19706	20000	20326	20590	20850	21117	21411	21633	21871	22173	22363	22589	22812	23113	23253	23452	23669	23861
J	7	104	13802	13710	13829	14008	14226	14462	14741	15041	15331	15668	16008	16332	16660	17022	17374	17719	18072	18359	18725	19053	19339	19685	19966	20237	20530	20808	21061	21331	21582	21828	22054	22324	22519	22760	23029	23209	23413	23603	23787	23971
I	9	105	13783	13679	13800	13989	14229	14450	14732	15037	15396	15698	16055	16432	16773	17152	17520	17908	18305	18617	18997	19331	19694	20001	20321	20646	20991	21309	21558	21854	22149	22412	22673	22962	23229	23486	23727	23988	24210	24431	24612	24873
J	9	106	13782	13789	13874	14073	14288	14525	14820	15144	15481	15818	16154	16498	16845	17255	17604	17984	18379	18740	19061	19429	19772	20087	20397	20734	21032	21329	21599	21915	22174	22457	22673	22941	23192	23432	23678	23920	24114	24322	24544	24773
I	11	107	13536	13524	13656	13817	14047	14293	14581	14912	15212	15586	15902	16255	16623	16986	17345	17723	18090	18476	18837	19186	19531	19857	20198	20494	20825	21120	21435	21713	21958	22267	22519	22799	23053	23315	23603	23851	24048	24237	24451	24711
J	11	108	13377	13353	13471	13653	13875	14126	14395	14745	15052	15394	15695	16051	16410	16767	17160	17523	17877	18235	18634	18921	19247	19549	19889	20217	20509	20834	21090	21338	21630	21881	22147	22433	22658	22908	23164	23378	23574	23781	24000	24213
I	13	109	13641	13677	13812	13972	14212	14458	14767	15064	15394	15716	16076	16403	16748	17159	17509	17909	18247	18664	19016	19345	19654	19995	20369	20637	20973	21311	21592	21903	22154	22454	22712	22987	23220	23476	23783	23972	24220	24430	24638	24875
J	13	110	13666	13684	13825	14005	14230	14509	14781	15112	15380	15799	16137	16488	16867	17235	17622	17982	18356	18743	19113	19485	19769	20139	20442	20776	21116	21397	21667	21981	22245	22530	22799	23058	23306	23557	23799	24065	24283	24490	24667	24929
I	15	111	11808	11882	11979	12159	12303	12541	12825	13127	13398	13730	14048	14384	14693	15083	15428	15769	16121	16483	16856	17158	17480	17778	18083	18377	18666	18957	19208	19431	19726	19984	20220	20462	20658	20888	21135	21326	21458	21654	21841	21997
J	15	112	12086	12114	12242	12397	12619	12838	13124	13450	13757	14092	14425	14761	15158	15543	15905	16308	16665	17060	17365	17745	18059	18390	18722	18982	19336	19597	19854	20177	20444	20693	20911	21155	21391	21618	21846	22025	22234	22433	22612	22764
I	17	113	14162	14215	14349	14541	14762	15001	15253	15570	15925	16229	16581	16930	17249	17618	18009	18359	18717	19054	19403	19727	20057	20338	20655	20972	21248	21562	21840	22086	22368	22622	22865	23136	23363	23601	23807	24008	24181	24403	24618	24845
J	17	114	14485	14549	14668	14864	15086	15353	15645	15971	16285	16616	16975	17310	17684	18091	18425	18825	19164	19578	19887	20278	20583	20913	21206	21531	21824	22122	22404	22673	22960	23214	23495	23722	23931	24166	24385	24630	24842	25064	25270	25441
I	19	115	14995	15043	15183	15343	15604	15842	16143	16455	16782	17151	17476	17821	18176	18591	18985	19351	19743	20151	20454	20802	21146	21490	21801	22097	22443	22740	23046	23301	23553	23846	24073	24383	24617	24855	25150	25363	25498	25750	26010	26164
J	19	116	15010	15007	15145	15332	15566	15813	16093	16437	16745	17103	17457	17810	18189	18563	18943	19347	19711	20049	20408	20771	21111	21410	21754	22004	22317	22646	22911	23144	23423	23677	23940	24190	24452	24649	24913	25086	25304	25521	25676	25862
I	21	117	15675	15724	15877	16037	16296	16575	16916	17261	17648	18009	18418	18808	19198	19668	20112	20567	20990	21385	21753	22194	22582	22893	23322	23647	24014	24361	24680	24980	25318	25613	25900	26197	26421	26731	27070	27272	27489	27710	27927	28157
J	21	118	15985	16022	16158	16381	16669	16986	17339	17750	18195	18617	19078	19552	20047	20560	21048	21550	22025	22510	22993	23469	23930	24344	24778	25179	25647	26003	26353	26780	27107	27456	27768	28177	28475	28761	29083	29411	29675	29958	30175	30438
I	23	119	24682	24755	24851	24967	25085	25196	25342	25514	25632	25748	25916	26072	26206	26368	26504	26669	26830	26940	27055	27183	27306	27456	27563	27663	27788	27927	28007	28130	28230	28335	28461	28536	28660	28775	28873	28987	29056	29118	29154	29334
J	23	120	24912	24934	25029	25074	25230	25351	25486	25620	25707	25849	25955	26114	26274	26361	26511	26638	26800	26918	27051	27193	27263	27390	27455	27584	27751	27796	27920	27985	28145	28219	28292	28419	28484	28611	28724	28788	28886	28948	29009	29094
K	1	121	260000	260000	260000	260000	260000	260000	260000	259967	259952	259025	257801	256593	255240	253987	252726	251324	249992	248374	247076	246091	244875	243249	241918	240435	238985	237589	236136	234550	233014	231409	229934	228286	226547	225070	223667	221941	219682	217959	216182	214722
L	1	122	260000	260000	260000	260000	260000	260000	260000	260000	260000	260000	260000	260000	260000	260000	260000	260000	259997	259852	259227	257829	256458	255259	254086	252545	251311	249676	248377	246786	245302	243926	242338	240684	239262	237591	235997	234146	232609	230677	229025	227190
K	3	123	215624	222748	228826	235416	241931	248288	253504	258601	260000	260000	260000	260000	260000	260000	260000	260000	260000	260000	260000	260000	260000	260000	260000	260000	260000	260000	260000	260000	260000	260000	260000	260000	260000	260000	260000	260000	260000	260000	260000	260000
L	3	124	219037	224577	230219	236484	242207	247741	252839	257370	259954	260000	260000	260000	260000	260000	260000	260000	260000	260000	260000	260000	260000	260000	260000	260000	260000	260000	260000	260000	260000	260000	260000	260000	260000	260000	260000	260000	260000	260000	260000	260000
K	5	125	88833	91168	93712	96535	99308	101922	104250	106669	108579	110370	111880	113266	114715	115592	116483	117208	118040	118492	119096	119450	119625	120127	120266	120401	120463	120561	120671	120716	120815	120745	120634	120583	120566	120529	120638	120314	120338	120273	120057	120057
L	5	126	88198	90162	92305	94697	96898	99058	101044	102903	104427	105992	107212	108270	109134	110033	110779	111295	111906	112184	112620	112887	113067	113245	113488	113487	113625	113598	113602	113615	113644	113703	113623	113554	113602	113368	113606	113225	113269	113052	112876	112781
K	7	127	38570	39070	39830	40798	41660	42564	43337	44140	44938	45571	46214	46775	47316	47773	48186	48564	48976	49304	49554	49919	50077	50300	50537	50702	50875	51015	51155	51344	51450	51554	51637	51743	51859	51896	52193	52097	52167	52286	52290	52399
L	7	128	38285	38787	39476	40347	41200	42006	42826	43584	44230	44914	45451	46009	46527	47043	47405	47797	48188	48480	48778	49109	49301	49584	49730	49925	50107	50247	50359	50534	50731	50833	50944	51021	51223	51273	51475	51441	51520	51666	51690	51752
K	9	129	21830	22157	22484	22945	23387	23836	23600	23925	24493	24758	25154	25716	25961	26496	27064	27452	27921	28235	28518	28862	29159	29544	29760	30009	30929	31205	31411	30919	31165	31330	31972	31391	31594	32902	33078	32819	32607	33603	33243	33932
L	9	130	21693	21687	21960	22339	22778	23205	23632	24048	24507	25009	25388	25784	26204	26609	26998	27353	27758	28097	28427	28711	29012	29296	29587	29835	30137	30364	30572	30850	31057	31246	31441	31682	31860	32033	32232	32442	32580	32747	32880	33041
K	11	131	15756	15953	16170	16418	16712	17002	17351	17689	18027	18425	18736	19114	19506	19867	20272	20593	20958	21275	21623	21942	22245	22547	22859	23151	23391	23680	23973	24225	24445	24694	24933	25160	25367	25584	25817	25987	26208	26368	26595	26751
L	11	132	16378	16424	16635	16849	17189	17479	17798	18184	18553	18931	19266	19665	20054	20456	20815	21237	21622	21966	22364	22649	22994	23306	23606	23922	24183	24451	24714	25019	25297	25535	25693	25959	26213	26481	26732	26867	27064	27279	27496	27665
K	13	133	13847	14033	14215	14392	14610	14865	15161	15459	15720	16084	16423	16764	17118	17474	17834	18152	18526	18860	19186	19509	19806	20128	20398	20703	20979	21242	21517	21758	22008	22289	22472	22726	22957	23181	23396	23607	23768	23967	24166	24361
L	13	134	14512	14563	14736	14921	15200	15420	15712	16082	16392	16783	17093	17436	17805	18190	18564	18927	19287	19654	20009	20312	20590	20969	21294	21561	21866	22140	22425	22686	22967	23198	23438	23688	23900	24126	24397	24562	24756	24952	25135	25315
K	15	135	12110	12247	12374	12534	12744	12967	13255	13549	13834	14168	14518	14858	15211	15572	15940	16308	16676	17015	17315	17659	17978	18283	18597	18867	19137	19456	19684	19930	20208	20410	20660	20870	21074	21277	21517	21702	21845	22002	22182	22326
L	15	136	12633	12668	12782	12923	13129	13357	13623	13909	14192	14535	14858	15158	15497	15853	16193	16555	16934	17241	17564	17901	18185	18462	18757	19025	19300	19514	19798	20027	20263	20499	20706	20931	21126	21337	21558	21703	21879	22025	22164	22341
K	17	137	14469	14571	14686	14861	15065	15299	15606	15872	16183	16512	16820	17155	17551	17846	18228	18567	18935	19260	19601	19925	20251	20538	20847	21115	21391	21705	21933	22216	22444	22702	22940	23177	23369	23615	23842	24047	24188	24402	24605	24768
L	17	138	15061	15124	15237	15416	15621	15908	16156	16455	16817	17109	17431	17801	18135	18509	18853	19266	19604	19941	20243	20581	20926	21212	21525	21833	22122	22373	22631	22884	23144	23380	23638	23839	24092	24284	24549	24712	24920	25121	25272	25469
K	19	139	14732	14842	14987	15124	15344	15596	15836	16159	16450	16777	17129	17479	17809	18202	18527	18887	19202	19562	19882	20206	20519	20806	21133	21407	21677	21965	22236	22457	22725	22954	23223	23447	23641	23849	24105	24330	24473	24661	24872	25052
L	19	140	15575	15638	15715	15928	16116	16348	16642	16932	17235	17591	17918	18253	18600	18973	19314	19657	20001	20354	20710	20971	21281	21588	21926	22165	22428	22689	22973	23237	23453	23665	23955	24147	24375	24597	24836	25035	25180	25405	25583	25744
K	21	141	15975	16051	16184	16427	16700	17012	17386	17768	18183	18614	19055	19539	20019	20492	21008	21487	21966	22432	22864	23330	23771	24200	24608	25006	25406	25791	26140	26493	26866	27189	27468	27794	28106	28431	28736	29009	29264	29515	29747	30027
L	21	142	16517	16575	16673	16881	17152	17450	17795	18136	18514	18928	19367	19771	20250	20686	21130	21593	22025	22463	22855	23240	23666	24039	24411	24768	25120	25430	25844	26114	26464	26710	26987	27318	27616	27878	28169	28420	28602	28859	29140	29317
K	23	143	25381	25414	25502	25644	25736	25866	26024	26189	26283	26421	26569	26727	26886	27026	27157	27329	27450	27554	27694	27854	27976	28053	28175	28289	28432	28515	28646	28763	28838	28979	29044	29155	29242	29366	29485	29542	29636	29717	29809	29873
L	23	144	25980	26048	26112	26210	26316	26472	26575	26690	26857	26981	27095	27233	27386	27536	27657	27819	27949	28055	28198	28299	28399	28510	28609	28750	28894	28947	29049	29154	29259	29325	29457	29551	29627	29728	29862	29891	29965	30081	30115	30177
M	1	145	13836	13855	13857	13931	14041	14136	14285	14403	14524	14639	14791	14884	15050	15154	15294	15407	15510	15621	15751	15827	15932	16023	16077	16193	16262	16357	16414	16467	16543	16583	16638	16662	16726	16765	16804	16840	16868	16873	16919	16914
N	1	146	29421	29544	29631	29775	29924	30092	30290	30486	30672	30906	31075	31265	31452	31577	31835	32031	32158	32310	32505	32638	32787	33002	33130	33284	33412	33545	33712	33831	33983	34134	34254	34392	34549	34607	34779	34875	35026	35178	35243	35379
M	3	147	15664	15821	15921	16065	16264	16475	16731	17078	17295	17571	17859	18124	18442	18737	19062	19324	19662	19902	20193	20436	20720	20953	21159	21413	21677	21876	22102	22327	22535	22710	22903	23090	23232	23451	23613	23750	23937	24062	24218	24370
N	3	148	16795	16907	17042	17241	17490	17814	18125	18487	18814	19173	19545	19901	20280	20649	21008	21376	21714	22072	22424	22720	23041	23358	23664	23956	24224	24506	24787	25041	25273	25549	25721	25978	26186	26392	26625	26797	26995	27147	27365	27503
M	5	149	14961	15069	15184	15352	15526	15793	16021	16369	16646	16928	17271	17568	17902	18225	18562	18913	19236	19536	19880	20167	20463	20725	21027	21239	21528	21782	22021	22270	22501	22731	22945	23197	23366	23557	23812	23971	24161	24318	24489	24641
N	5	150	16251	16411	16546	16799	17015	17313	17620	18033	18357	18725	19115	19490	19871	20249	20660	21036	21412	21770	22136	22468	22786	23147	23440	23754	24054	24332	24616	24890	25164	25453	25633	25871	26116	26387	26633	26805	26997	27240	27459	27604
M	7	151	14611	14724	14834	15035	15245	15495	15747	16054	16362	16706	17020	17344	17743	18078	18407	18802	19138	19455	19809	20135	20444	20733	21015	21294	21609	21848	22179	22402	22658	22893	23132	23372	23600	23817	24068	24231	24437	24650	24866	25038
N	7	152	15746	15911	16051	16269	16538	16820	17129	17528	17912	18226	18610	19056	19456	19856	20307	20683	21061	21482	21849	22228	22557	22902	23221	23583	23883	24199	24491	24777	25088	25383	25612	25853	26101	26358	26641	26791	27056	27271	27435	27618
M	9	153	14434	14543	14655	14842	15052	15313	15626	15882	16222	16563	16922	17236	17631	18022	18411	18774	19150	19522	19820	20191	20523	20848	21137	21456	21766	22082	22336	22590	22891	23163	23388	23639	23887	24169	24327	24591	24771	25002	25220	25382
N	9	154	15537	15673	15815	16006	16264	16564	16901	17233	17628	17975	18389	18768	19195	19636	20077	20496	20870	21276	21696	22047	22380	22748	23130	23457	23783	24145	24417	24726	25045	25308	25544	25848	26106	26363	26619	26843	27062	27256	27548	27678
M	11	155	14334	14453	14590	14765	14992	15257	15546	15853	16174	16538	16899	17229	17585	18001	18364	18765	19123	19467	19831	20180	20529	20851	21111	21460	21772	22069	22364	22657	22900	23118	23379	23679	23886	24179	24423	24599	24822	25024	25238	25434
N	11	156	15348	15440	15605	15807	16101	16385	16692	17068	17438	17771	18175	18612	19050	19441	19864	20319	20733	21103	21535	21873	22276	22611	22957	23310	23622	23999	24274	24599	24898	25165	25413	25716	25944	26223	26492	26682	26945	27180	27373	27556
M	13	157	14145	14294	14385	14613	14850	15104	15380	15700	15979	16333	16690	17018	17352	17778	18146	18515	18892	19234	19577	19949	20280	20560	20888	21167	21529	21761	22115	22347	22573	22848	23109	23343	23577	23814	24123	24269	24441	24650	24826	25020
N	13	158	15110	15248	15414	15604	15830	16112	16429	16822	17117	17478	17896	18290	18695	19106	19513	19932	20300	20687	21057	21459	21791	22117	22462	22795	23089	23446	23734	24011	24275	24549	24806	25047	25319	25533	25843	26026	26199	26420	26624	26836
M	15	159	12682	12808	12942	13079	13262	13490	13767	14013	14337	14649	14962	15275	15621	15985	16332	16671	17045	17358	17671	17989	18331	18605	18862	19150	19414	19673	19877	20172	20354	20641	20807	21023	21213	21390	21619	21756	21939	22075	22240	22354
N	15	160	13751	13854	13985	14177	14404	14653	14938	15300	15618	15964	16343	16744	17119	17542	17901	18304	18707	19086	19453	19813	20145	20491	20805	21083	21367	21680	21936	22175	22463	22708	22933	23151	23371	23602	23808	23975	24139	24325	24466	24630
M	17	161	15346	15594	15528	15921	16127	16378	16693	16971	17335	17644	17964	18355	18566	19119	19354	19752	20158	20546	20884	20843	21490	21392	22148	22378	22739	22703	23279	23567	23748	24035	23487	24503	24669	24837	25073	25411	25593	24711	25674	26159
N	17	162	16775	16940	17066	17257	17538	17816	18134	18463	18860	19200	19562	19931	20363	20751	21133	21556	21886	22300	22650	22970	23313	23625	23935	24273	24561	24861	25131	25431	25695	25948	26203	26450	26645	26907	27144	27337	27541	27724	27945	28066
M	19	163	15968	16081	16206	16411	16643	16864	17175	17449	17757	18142	18468	18751	19143	19512	19879	20244	20566	20884	21270	21554	21874	22142	22443	22744	22999	23325	23549	23812	24036	24291	24520	24743	24951	25153	25384	25562	25779	25966	26161	26313
N	19	164	17072	17231	17335	17544	17816	18078	18413	18750	19123	19433	19798	20187	20576	20983	21363	21755	22080	22458	22827	23156	23433	23768	24060	24380	24683	24953	25215	25478	25771	25977	26196	26483	26682	26900	27131	27344	27518	27684	27881	28068
M	21	165	16869	16960	17111	17313	17557	17868	18206	18605	18961	19371	19798	20163	20594	21051	21460	21854	22286	22704	23092	23464	23833	24166	24513	24836	25207	25562	25878	26150	26430	26740	27011	27279	27591	27808	28058	28315	28535	28751	28933	29227
N	21	166	17881	17959	18110	18360	18678	19014	19406	19814	20263	20703	21166	21598	22125	22595	23038	23523	23935	24388	24821	25270	25659	26032	26421	26799	27214	27596	27900	28277	28577	28892	29153	29483	29746	30033	30351	30573	30835	31080	31305	31537
M	23	167	26241	26267	26377	26479	26629	26774	26868	27034	27155	27307	27425	27596	27746	27819	27956	28117	28240	28395	28501	28632	28745	28801	28903	29011	29138	29284	29332	29430	29509	29633	29735	29781	29908	29948	30088	30143	30213	30257	30369	30421
N	23	168	27090	27169	27270	27390	27475	27612	27761	27922	28068	28188	28295	28431	28602	28735	28893	29033	29116	29250	29342	29460	29590	29685	29756	29880	30003	30083	30196	30299	30416	30465	30507	30642	30731	30791	30903	30962	31029	31097	31165	31267
O	1	169	17744	17941	18160	18481	18788	19163	19535	19939	20351	20720	21053	21457	21820	22206	22544	22917	23284	23622	23934	24247	24588	24852	25105	25391	25661	25954	26185	26415	26645	26843	27009	27200	27358	27545	27666	27743	27930	28055	28129	28229
P	1	170	18523	18698	18859	19076	19339	19608	19923	20227	20464	20735	21026	21310	21590	21852	22125	22370	22630	22831	23058	23311	23498	23688	23821	24028	24151	24312	24453	24626	24733	24826	24974	24999	25103	25116	25262	25224	25223	25265	25254	25233
O	3	171	19777	19930	20117	20413	20765	21194	21654	22142	22605	23089	23618	24143	24668	25183	25692	26218	26741	27218	27737	28226	28682	29141	29605	30020	30473	30898	31276	31706	32091	32454	32851	33141	33504	33831	34210	34517	34788	35113	35423	35661
P	3	172	21339	21397	21644	21975	22400	22870	23341	23892	24401	24991	25527	26082	26616	27191	27734	28319	28862	29390	29928	30448	30941	31397	31831	32300	32755	33194	33579	33964	34400	34756	35142	35494	35856	36167	36547	36811	37104	37350	37646	37897
O	5	173	18197	18571	18749	19060	19053	19662	20071	20163	20789	21288	21754	21821	22446	22909	23491	23777	24330	24220	24652	25537	25894	25963	26309	26901	27131	27768	27817	28152	28769	28822	29372	29693	29476	30268	30485	30340	31108	31383	31372	31877
P	5	174	19967	20049	20282	20601	20953	21382	21848	22314	22818	23334	23836	24373	24881	25440	25887	26436	26970	27386	27816	28399	28835	29270	29708	30078	30372	30711	31095	31487	31864	32173	32426	32761	33028	33337	33912	34093	34282	34629	34812	35022
O	7	175	17370	17610	17753	18034	18288	18628	18983	19386	19752	20182	20589	21000	21457	21930	22391	22731	23171	23607	24005	24408	24750	25133	25477	25791	26199	26530	26801	27142	27457	27755	28022	28321	28542	28875	29131	29355	29575	29802	30022	30195
P	7	176	19245	19401	19614	19928	20279	20671	21083	21565	22032	22491	22981	23442	24000	24463	24973	25420	25888	26338	26761	27188	27615	28003	28365	28745	29126	29472	29777	30148	30428	30720	31034	31334	31586	31837	32111	32310	32489	32752	32924	33128
O	9	177	17105	17288	17450	17678	17949	18255	18600	18959	19337	19756	20166	20560	21007	21459	21880	22256	22678	23123	23509	23879	24239	24615	24943	25283	25631	25948	26312	26562	26864	27160	27429	27716	27919	28175	28455	28657	28893	29119	29334	29518
P	9	178	19062	19171	19416	19656	20008	20396	20791	21237	21737	22198	22674	23172	23709	24185	24649	25168	25647	26075	26537	26947	27364	27785	28172	28548	28873	29251	29539	29891	30216	30451	30805	31034	31310	31557	31818	32022	32192	32427	32643	32828
O	11	179	16782	16969	17162	17366	17644	17932	18255	18588	19029	19358	19778	20180	20625	21048	21451	21863	22262	22593	23059	23416	23770	24126	24355	24818	25116	25358	25636	25977	26301	26547	26849	27077	27331	27564	27820	28021	28193	28379	28611	28800
P	11	180	18630	18812	19024	19262	19577	19947	20333	20787	21170	21598	22062	22533	22989	23481	23915	24379	24839	25244	25676	26075	26449	26778	27154	27494	27868	28144	28485	28772	29030	29303	29557	29795	30032	30264	30525	30681	30879	31066	31242	31398
O	13	181	16471	16682	16838	17036	17301	17595	17915	18336	18647	19007	19414	19814	20280	20689	21101	21507	21925	22284	22697	23067	23343	23718	24055	24412	24699	25023	25304	25561	25895	26129	26344	26609	26843	27159	27367	27513	27683	27911	28130	28306
P	13	182	18047	18199	18439	18672	18963	19364	19694	20169	20567	20952	21432	21894	22340	22846	23216	23716	24163	24568	24928	25353	25707	26076	26386	26729	26998	27306	27672	27995	28243	28514	28720	29013	29170	29444	29741	29878	30058	30247	30421	30518
O	15	183	14969	15104	15190	15418	15627	15939	16212	16590	16909	17282	17661	18055	18489	18869	19277	19669	20033	20443	20790	21090	21471	21781	22092	22383	22681	22939	23214	23470	23730	23961	24107	24322	24535	24716	24937	25066	25198	25344	25476	25609
P	15	184	16191	16333	16506	16740	17015	17340	17674	18076	18464	18756	19274	19703	20107	20575	20890	21332	21666	22151	22500	22868	23181	23537	23865	24116	24402	24665	24895	25135	25414	25579	25758	25989	26116	26247	26473	26573	26669	26788	26881	26962
O	17	185	19042	19217	19386	19619	19889	20202	20520	20885	21287	21660	22094	22450	22917	23369	23758	24167	24571	24944	25321	25669	26030	26306	26671	27030	27317	27608	27893	28198	28473	28708	28939	29205	29428	29673	29840	30074	30266	30488	30655	30809
P	17	186	20428	20600	20817	21064	21409	21778	22179	22576	23006	23448	23913	24366	24810	25278	25708	26162	26549	27002	27372	27730	28124	28481	28796	29144	29477	29770	30048	30289	30644	30836	31093	31326	31503	31741	31962	32133	32296	32480	32637	32793
O	19	187	18410	18591	18724	18978	19268	19525	19873	20190	20595	20925	21298	21713	22137	22490	22889	23240	23587	23955	24329	24633	24969	25246	25564	25863	26145	26446	26693	26947	27211	27394	27669	27887	28094	28314	28510	28668	28887	29069	29235	29362
P	19	188	20566	20790	20968	21199	21510	21883	22232	22662	23051	23492	23942	24318	24734	25190	25590	25983	26409	26797	27124	27502	27846	28139	28484	28754	29087	29360	29629	29867	30148	30354	30610	30845	31036	31235	31469	31601	31769	31940	32122	32236
O	21	189	19214	19297	19539	19816	20148	20592	21019	21557	22049	22545	23111	23675	24218	24766	25316	25837	26360	26881	27351	27903	28348	28757	29252	29695	30070	30513	30918	31281	31642	32015	32343	32715	33008	33402	33664	33926	34207	34485	34717	35032
P	21	190	20973	21123	21376	21682	22082	22543	23087	23615	24166	24736	25300	25885	26508	27118	27649	28213	28749	29281	29833	30298	30788	31208	31666	32123	32521	32949	33335	33735	34105	34451	34758	35067	35352	35685	35997	36280	36444	36779	36952	37254
O	23	191	28556	28677	28775	28893	29009	29185	29268	29482	29582	29715	29802	29994	30139	30336	30444	30547	30706	30816	30889	30985	31128	31234	31328	31434	31516	31622	31702	31816	31891	31964	32068	32126	32202	32254	32383	32372	32497	32545	32598	32654
P	23	192	30277	30456	30561	30675	30827	30967	31090	31270	31404	31535	31685	31884	31960	32092	32219	32320	32527	32645	32719	32807	32947	33018	33161	33216	33310	33354	33459	33538	33617	33677	33776	33869	33923	33949	34075	34097	34132	34151	34220	34192
Well Row	Well Col	Content	Raw Data (540/590)	Raw Data (540/590)	Raw Data (540/590)	Raw Data (540/590)	Raw Data (540/590)	Raw Data (540/590)	Raw Data (540/590)	Raw Data (540/590)	Raw Data (540/590)	Raw Data (540/590)	Raw Data (540/590)	Raw Data (540/590)	Raw Data (540/590)	Raw Data (540/590)	Raw Data (540/590)	Raw Data (540/590)	Raw Data (540/590)	Raw Data (540/590)	Raw Data (540/590)	Raw Data (540/590)	Raw Data (540/590)	Raw Data (540/590)	Raw Data (540/590)	Raw Data (540/590)	Raw Data (540/590)	Raw Data (540/590)	Raw Data (540/590)	Raw Data (540/590)	Raw Data (540/590)	Raw Data (540/590)	Raw Data (540/590)	Raw Data (540/590)	Raw Data (540/590)	Raw Data (540/590)	Raw Data (540/590)	Raw Data (540/590)	Raw Data (540/590)	Raw Data (540/590)	Raw Data (540/590)	Raw Data (540/590)	Raw Data (540/590)	Raw Data (540/590)	Raw Data (540/590)	Raw Data (540/590)	Raw Data (540/590)	Raw Data (540/590)	Raw Data (540/590)
		Time [s]	0	60	120	180	240	300	360	420	480	540	600	660	720	780	840	900	960	1020	1080	1140	1200	1260	1320	1380	1440	1500	1560	1620	1680	1740	1800	1860	1920	1980	2040	2100	2160	2220	2280	2340	2400	2460	2520	2580	2640	2700	2760
A	1	Sample X1	19821	20221	20558	20868	21229	21565	21929	22327	22667	23058	23460	23836	24218	24621	25086	25462	25893	26318	26851	27296	27794	28254	28719	29231	29798	30260	30813	31275	31782	32333	32920	33489	33952	34526	35132	35642	36244	36842	37337	38046	38644	39220	39702	40398	40932	41602	42224
A	2	Sample X2	19390	19867	20238	20590	20948	21377	21763	22229	22603	23064	23504	23987	24437	24931	25428	25960	26468	27015	27561	28162	28693	29258	29823	30473	31014	31648	32252	32824	33501	34189	34828	35460	36103	36746	37452	38062	38745	39468	40095	40833	41497	42296	42919	43643	44293	45004	45825
A	3	Sample X3	19077	19450	19828	20177	20531	20896	21287	21685	22096	22485	22924	23337	23785	24260	24732	25237	25726	26255	26828	27354	27885	28332	28826	29251	29838	30440	31047	31664	32338	33000	33571	34147	34594	35263	36036	36643	37293	38114	38858	39619	40188	40965	41558	42372	43133	43852	44551
A	4	Sample X4	19571	20005	20405	20742	21098	21501	21937	22322	22734	23184	23544	24005	24463	24953	25445	25955	26411	26978	27567	28129	28618	29208	29760	30304	30937	31526	32133	32674	33307	33946	34596	35215	35869	36492	37172	37785	38452	39118	39787	40511	41178	41893	42614	43248	43941	44548	45395
A	5	Sample X5	18763	19154	19504	19745	20110	20439	20812	21167	21514	21890	22243	22657	23054	23483	23928	24387	24819	25311	25825	26320	26796	27295	27828	28330	28916	29465	29937	30496	31094	31691	32287	32856	33443	34012	34639	35165	35788	36452	37051	37703	38327	38963	39637	40275	40888	41542	42265
A	6	Sample X6	19936	20336	20674	20995	21365	21689	22136	22483	22907	23294	23774	24185	24627	25107	25591	26111	26598	27138	27681	28229	28747	29302	29893	30464	31072	31655	32207	32820	33491	34095	34754	35438	36001	36689	37448	37917	38542	39198	40137	40826	41307	42021	42712	43468	44091	44772	45579
A	7	Sample X7	19178	19632	20002	20400	20784	21131	21623	21994	22465	22922	23388	23892	24439	24942	25512	26047	26627	27218	27889	28543	29107	29739	30389	31051	31773	32437	33104	33766	34484	35234	35983	36687	37465	38203	39023	39699	40495	41354	42178	42952	43717	44590	45415	46233	47086	47858	48818
A	8	Sample X8	19119	19513	19936	20263	20600	20963	21372	21727	22146	22528	22939	23396	23830	24304	24770	25262	25742	26266	26834	27350	27830	28370	28961	29530	30135	30680	31265	31856	32466	33056	33690	34307	34924	35551	36251	36819	37517	38141	38766	39465	40148	40827	41451	42178	42844	43484	44195
A	9	Sample X9	18941	19309	19657	19955	20337	20640	21074	21405	21822	22191	22615	23047	23438	23924	24376	24850	25333	25877	26382	26898	27419	27940	28493	29036	29656	30240	30772	31344	31917	32514	33151	33770	34408	35038	35685	36308	36901	37614	38232	38916	39579	40307	40924	41612	42266	42938	43632
A	10	Sample X10	19054	19394	19788	20105	20451	20782	21133	21524	21964	22302	22705	23188	23562	24005	24488	24969	25445	26004	26473	27032	27562	28103	28640	29213	29802	30340	30917	31467	32076	32709	33330	33944	34592	35182	35801	36419	37097	37777	38427	39106	39727	40473	41095	41814	42459	43156	43856
A	11	Sample X12	18954	19260	19635	19896	20250	20560	20904	21288	21704	22014	22408	22809	23210	23641	24080	24569	25010	25519	26039	26543	27025	27497	28050	28626	29160	29694	30225	30791	31348	31968	32565	33125	33728	34333	34949	35512	36140	36827	37379	38107	38713	39409	40048	40669	41350	42004	42654
A	12	Sample X11	19300	19656	19973	20348	20683	21023	21439	21813	22205	22620	23031	23445	23859	24343	24826	25308	25782	26307	26834	27435	27925	28462	29049	29603	30168	30732	31342	31949	32546	33142	33794	34389	35010	35660	36320	36934	37572	38303	38950	39627	40293	41022	41658	42338	43057	43748	44476
A	13	Sample X13	18389	18697	19033	19304	19655	20072	20384	20769	21185	21564	21945	22363	22796	23231	23687	24160	24606	25127	25669	26204	26756	27236	27737	28277	28862	29405	29954	30539	31099	31730	32335	32914	33536	34145	34830	35384	35964	36684	37258	38019	38514	39305	39890	40586	41196	41875	42574
A	14	Sample X14	18571	18967	19324	19643	19955	20309	20708	21092	21491	21872	22294	22688	23156	23600	24072	24553	25082	25582	26111	26643	27207	27681	28272	28826	29459	30019	30558	31153	31749	32326	33008	33567	34239	34889	35564	36208	36903	37583	38157	38932	39488	40258	40859	41670	42291	42945	43662
A	15	Sample X15	18671	19079	19423	19754	20095	20485	20862	21193	21574	21993	22426	22825	23241	23702	24173	24653	25174	25674	26188	26690	27261	27710	28298	28832	29382	29960	30538	31125	31700	32314	32922	33524	34065	34730	35379	35976	36609	37253	37908	38659	39216	39884	40507	41198	41822	42577	43215
A	16	Sample X16	20080	20453	20813	21079	21442	21778	22162	22517	22845	23290	23655	24062	24495	24936	25378	25845	26281	26783	27315	27873	28321	28849	29388	29906	30462	31018	31551	32151	32709	33333	33929	34470	35093	35679	36394	36941	37598	38250	38860	39551	40162	40794	41533	42170	42754	43478	44117
A	17	Sample X17	19488	19837	20169	20488	20899	21220	21633	22065	22446	22832	23271	23705	24183	24653	25113	25625	26116	26669	27230	27770	28319	28838	29445	30029	30689	31224	31841	32497	33059	33723	34400	35052	35669	36297	37006	37733	38369	39110	39772	40529	41139	41903	42610	43340	44077	44751	45515
A	18	Sample X18	20098	20449	20759	21024	21378	21654	22030	22384	22740	23097	23475	23811	24176	24608	24979	25377	25793	26250	26721	27217	27714	28127	28618	29147	29677	30157	30686	31201	31755	32279	32842	33425	33998	34509	35168	35692	36239	36936	37437	38067	38633	39328	39938	40594	41106	41719	42333
A	19	Sample X19	20461	20824	21153	21484	21870	22183	22608	23005	23394	23779	24205	24617	25074	25525	25995	26508	26985	27555	28004	28571	29121	29632	30183	30753	31340	31911	32439	33069	33698	34310	34940	35517	36162	36772	37469	38079	38786	39416	40000	40731	41266	42032	42676	43418	44075	44821	45471
A	20	Sample X20	19312	19683	19966	20262	20620	20923	21385	21699	22035	22430	22822	23254	23630	24093	24508	24951	25373	25889	26391	26861	27395	27849	28379	28873	29405	29976	30509	31011	31530	32145	32715	33270	33819	34480	35038	35625	36172	36812	37366	38012	38626	39231	39833	40481	41077	41644	42321
A	21	Sample X21	20331	20762	21076	21438	21806	22137	22538	22914	23350	23736	24159	24622	25027	25504	25949	26437	26915	27467	27966	28541	29042	29571	30135	30702	31253	31847	32383	32971	33583	34159	34814	35414	35981	36599	37217	37902	38464	39152	39716	40441	41014	41761	42373	43076	43700	44404	45040
A	22	Sample X22	20071	20404	20708	21047	21402	21795	22150	22584	22929	23287	23692	24135	24543	24944	25400	25877	26381	26845	27336	27860	28378	28875	29404	29932	30464	31003	31531	32056	32588	33235	33858	34369	34941	35598	36187	36737	37349	37997	38533	39205	39766	40461	41045	41677	42300	42944	43525
A	23	Sample X23	20309	20528	20665	20772	20969	21085	21226	21431	21511	21693	21822	21936	22089	22181	22328	22463	22579	22741	22887	23031	23245	23338	23462	23577	23775	23886	24031	24239	24320	24478	24621	24742	24892	25030	25202	25267	25411	25603	25703	25924	25991	26203	26259	26342	26415	26628	26619
A	24	Sample X24	20446	20698	20882	20986	21161	21308	21485	21631	21763	21898	22018	22191	22328	22470	22625	22781	22896	23115	23270	23449	23610	23728	23903	24028	24187	24363	24534	24665	24815	24993	25097	25239	25424	25567	25708	25863	25984	26207	26306	26482	26622	26772	26861	27057	27112	27308	27487
B	1	Sample X25	18299	18557	18796	19052	19297	19489	19767	19941	20175	20333	20634	20779	20997	21153	21421	21584	21790	21969	22202	22369	22606	22761	22972	23131	23304	23522	23612	23838	23997	24179	24356	24530	24626	24818	24985	25110	25265	25483	25589	25792	25874	26104	26209	26421	26524	26649	26788
B	2	Sample X26	22437	22817	23177	23494	23789	24096	24439	24732	24983	25270	25564	25799	26088	26377	26678	26901	27158	27452	27750	27971	28300	28495	28748	28963	29234	29476	29710	29916	30143	30408	30669	30873	31094	31301	31490	31708	31921	32163	32352	32622	32741	33035	33184	33369	33620	33782	33988
B	3	Sample X27	17958	18213	18431	18662	18905	19154	19398	19574	19784	19986	20180	20374	20575	20800	21011	21176	21404	21557	21767	21947	22187	22307	22490	22669	22834	23023	23213	23324	23504	23720	23895	23986	24175	24295	24470	24609	24737	24933	25110	25292	25381	25552	25644	25892	25955	26089	26255
B	4	Sample X28	20826	21100	21352	21611	21900	22174	22410	22635	22841	23083	23304	23538	23729	23990	24245	24456	24627	24861	25094	25312	25582	25729	25927	26180	26350	26551	26709	26906	27104	27295	27520	27684	27848	28048	28218	28367	28541	28777	28917	29139	29240	29438	29581	29830	29950	30050	30237
B	5	Sample X29	20580	20816	21066	21296	21517	21834	22042	22320	22447	22718	22939	23152	23408	23589	23815	24031	24242	24432	24661	24896	25181	25296	25517	25717	25920	26119	26300	26492	26660	26944	27086	27287	27455	27617	27813	27997	28105	28398	28514	28777	28857	29108	29178	29442	29531	29604	29817
B	6	Sample X30	21461	21752	21957	22277	22430	22637	22897	23133	23388	23617	23854	24150	24277	24629	24788	25069	25288	25394	25610	25940	26133	26264	26465	26778	26849	27204	27373	27423	27663	27856	28042	28377	28497	28705	28774	29008	29088	29457	29645	29738	29901	30006	30163	30501	30659	30768	30848
B	7	Sample X31	20425	20736	21007	21275	21544	21821	22094	22343	22540	22753	23038	23234	23456	23666	23937	24141	24387	24593	24828	25019	25279	25429	25669	25857	26067	26272	26293	26471	26670	26909	27046	27253	27449	27596	27760	27948	28137	28346	28513	28717	28857	29035	29160	29459	29543	29701	29888
B	8	Sample X32	20402	20691	20971	21249	21460	21746	22036	22266	22459	22728	22974	23204	23445	23619	23902	24138	24352	24538	24742	24993	25225	25431	25631	25860	26018	26249	26389	26604	26770	26987	27208	27348	27529	27717	27879	28048	28193	28390	28589	28793	28877	29117	29257	29488	29612	29752	29937
B	9	Sample X33	20717	20969	21211	21478	21701	21930	22200	22404	22584	22804	23047	23236	23499	23666	23885	24066	24320	24509	24719	24925	25148	25306	25529	25718	25952	26136	26308	26453	26724	26915	27080	27242	27414	27573	27760	27899	28090	28309	28420	28669	28774	28985	29140	29297	29446	29620	29777
B	10	Sample X34	20281	20593	20828	21075	21336	21612	21873	22076	22274	22499	22789	22945	23176	23393	23647	23847	24107	24292	24521	24744	24955	25145	25387	25525	25809	25959	26152	26302	26545	26761	26962	27085	27294	27446	27647	27777	27980	28192	28325	28560	28700	28896	29019	29250	29341	29519	29677
B	11	Sample X35	19640	19882	20187	20410	20640	20926	21145	21372	21586	21778	22030	22234	22423	22660	22906	23108	23261	23501	23697	23877	24149	24306	24520	24701	24895	25080	25260	25431	25637	25845	26004	26147	26350	26525	26705	26845	27003	27212	27327	27541	27690	27863	27966	28209	28357	28473	28620
B	12	Sample X36	19799	20039	20287	20486	20715	20950	21145	21443	21586	21836	22071	22241	22443	22648	22913	23069	23294	23478	23705	23928	24139	24312	24513	24656	24868	24982	25179	25333	25511	25658	25944	25971	26177	26338	26511	26594	26858	27001	27084	27372	27465	27659	27738	27930	28059	28216	28364
B	13	Sample X37	19433	19712	19977	20191	20459	20743	20963	21156	21383	21578	21848	22007	22255	22461	22696	22880	23089	23306	23500	23694	23923	24080	24329	24489	24682	24882	25043	25205	25394	25587	25778	25924	26090	26292	26435	26619	26751	26928	27075	27312	27426	27648	27727	27941	28076	28206	28374
B	14	Sample X38	19637	19938	20148	20446	20663	20893	21154	21425	21604	21851	22117	22328	22519	22722	22970	23134	23348	23564	23776	23953	24172	24298	24539	24681	24883	25062	25220	25420	25565	25739	25933	26046	26237	26398	26558	26691	26823	27057	27192	27355	27471	27654	27767	27961	28108	28216	28415
B	15	Sample X39	21207	21518	21754	21989	22276	22530	22778	23012	23171	23423	23695	23878	24116	24303	24565	24782	24964	25201	25371	25606	25849	25992	26253	26407	26657	26849	27014	27215	27384	27567	27785	27888	28128	28294	28468	28619	28815	29028	29173	29383	29517	29691	29805	30049	30202	30319	30502
B	16	Sample X40	22295	22646	22938	23150	23382	23711	23995	24325	24463	24585	24835	24995	25131	25300	25635	25784	26006	26273	26299	26456	26788	27119	27291	27588	27734	27969	28123	28581	28885	29108	29150	29387	29742	29843	30059	30238	30344	30706	30654	31115	31151	31467	31666	32002	32163	32300	32414
B	17	Sample X41	22027	22339	22661	22899	23180	23492	23739	24020	24232	24471	24743	24979	25209	25446	25709	25930	26164	26402	26588	26811	27056	27293	27521	27737	27951	28094	28303	28525	28692	28910	29129	29284	29508	29661	29870	30062	30231	30439	30562	30816	30935	31183	31328	31546	31699	31816	32008
B	18	Sample X42	21786	22098	22401	22654	22949	23194	23464	23747	23967	24233	24496	24770	25001	25216	25447	25697	25940	26178	26396	26608	26893	27077	27278	27554	27760	27927	28152	28378	28543	28823	28997	29169	29384	29541	29743	29933	30109	30323	30482	30725	30857	31111	31212	31445	31595	31758	31963
B	19	Sample X43	23107	23437	23732	24036	24375	24675	24950	25281	25524	25780	26029	26331	26594	26847	27107	27401	27677	27929	28170	28441	28741	28941	29190	29424	29728	29924	30189	30410	30613	30831	31114	31308	31514	31735	31934	32169	32411	32646	32813	33115	33273	33535	33668	33959	34074	34317	34502
B	20	Sample X44	22861	23151	23457	23769	24033	24334	24609	24918	25145	25392	25663	25898	26146	26427	26669	26908	27173	27425	27663	27904	28207	28384	28605	28853	29107	29302	29506	29735	29951	30129	30391	30583	30772	30981	31175	31362	31601	31824	32028	32245	32396	32691	32766	33043	33171	33360	33544
B	21	Sample X45	20437	20676	20940	21203	21440	21714	21944	22198	22439	22679	22910	23098	23329	23548	23728	23933	24192	24356	24578	24793	25023	25236	25441	25605	25819	25973	26176	26383	26533	26752	26935	27081	27253	27465	27567	27754	27934	28181	28295	28511	28640	28825	28926	29172	29320	29440	29624
B	22	Sample X46	23982	24325	24635	24952	25249	25531	25829	26105	26365	26649	26891	27113	27383	27633	27883	28133	28404	28669	28856	29116	29425	29594	29886	30104	30302	30564	30778	31011	31248	31405	31639	31817	32072	32263	32485	32667	32884	33144	33278	33508	33724	33927	34092	34337	34493	34699	34888
B	23	Sample X47	19438	19624	19794	19932	20084	20191	20373	20482	20580	20729	20830	20974	21047	21164	21342	21498	21576	21741	21891	22016	22153	22258	22408	22491	22669	22784	22913	23044	23147	23266	23430	23538	23680	23753	23901	24015	24120	24311	24429	24567	24654	24781	24919	25065	25147	25213	25387
B	24	Sample X48	20824	21029	21216	21401	21542	21712	21866	22009	22149	22313	22453	22577	22765	22849	23043	23179	23360	23534	23592	23815	23979	24124	24246	24462	24585	24714	24862	24987	25105	25246	25420	25513	25721	25814	25989	26117	26270	26414	26536	26685	26843	27019	27082	27270	27414	27544	27696
[truncated: 31 more columns]

## Sheet: Interference assay
16 - 24
Well	Content	Raw Data (540/590)	Raw Data (540/590)	Raw Data (540/590)	Raw Data (540/590)	Raw Data (540/590)	Raw Data (540/590)	Raw Data (540/590)	Raw Data (540/590)	Raw Data (540/590)	Raw Data (540/590)	Raw Data (540/590)	Raw Data (540/590)	Raw Data (540/590)	Raw Data (540/590)
	Time	0 min	2 min 35 s	5 min 10 s	7 min 45 s	10 min 20 s	12 min 55 s	15 min 30 s	18 min 5 s	20 min 40 s	23 min 15 s	25 min 50 s	28 min 25 s	31 min	33 min 35 s
A01	Sample X1	83984	85516	86194	87019	90827	91254	91271	91779	92099	92691	92940	93308	93662	94115
A02	Sample X2	82291	83781	84498	85415	89134	90090	89968	90319	90650	91082	91404	91667	92029	92344
A03	Sample X3	86129	87670	88710	88980	92339	92671	92853	93422	93673	94243	94576	94917	95273	95517
A04	Sample X4	84913	86220	87171	88461	91474	91593	91900	92387	92588	93272	93562	93940	94395	94641
A05	Sample X5	85100	87026	88240	89020	91246	94216	94220	94711	95390	96162	96654	97241	97894	98369
A06	Sample X6	84111	86629	87740	88835	92348	93577	93906	94416	95204	96065	96661	97383	97915	98432
A07	Sample X7	89708	92036	93093	94215	98389	99042	100125	101085	102261	103662	104535	105444	106433	107083
A08	Sample X8	86337	88719	89933	91869	96102	96871	97863	99025	99240	100696	102821	104021	105059	105869
A09	Sample X9	86493	89581	91287	92677	95255	99559	100278	101540	102749	104213	105357	106772	107833	108641
A10	Sample X10	86204	88625	90471	91837	96682	98497	99472	100886	102179	103656	104750	105831	107071	108088
A11	Sample X11	88060	91471	93831	95483	97474	101055	101883	103296	104563	106233	107500	108582	109846	110902
A12	Sample X12	89036	91873	93527	94655	99140	100323	101477	102952	104274	105834	106996	108153	109518	110616
A13	Sample X13	89379	92176	93836	95129	99283	100561	101816	103181	104499	105952	107188	108440	109605	110604
A14	Sample X14	88683	91434	93550	95355	99228	100385	101282	101531	103208	106416	105476	107753	109367	109677
A15	Sample X15	88043	90921	93411	94820	97787	100620	101426	103051	104512	105824	107269	108400	109550	110528
A16	Sample X16	89461	91917	93365	96857	98636	100082	101469	102991	104412	105858	107205	108290	109306	110537
A17	Sample X17	86953	90634	92828	94717	97426	100397	101315	102913	104363	105755	107272	108190	109502	110740
A18	Sample X18	86182	89643	91692	93633	97407	99286	100311	101942	103222	104573	105997	107248	108352	109472
A19	Sample X19	86687	89756	91961	94159	94557	99908	101050	102520	103819	105269	106597	107769	108941	110134
A20	Sample X20	85496	88722	90614	92801	96481	98110	99228	100856	102098	103519	104810	106023	107197	108297
A21	Sample X21	87455	90479	92639	94549	98245	100079	101055	102506	103904	105510	106804	107935	109305	110414
[truncated: 557 more rows]
